# Supplementary material for: Transcriptomic Responses to Thermal Stress and Varied Phosphorus Conditions in Fugacium kawagutii
Source: Microorganisms. 2019 Apr 2;7(4):96. doi: 10.3390/microorganisms7040096 (PMC6517890; doi:10.3390/microorganisms7040096)
Supplement: Supplementary file 1 [file microorganisms-07-00096-s001.zip › Table S1.xlsx]

## Sheet: Sheet1
Table S1. Information of core genes commonly expressed under all the four culture conditions (heat stress, control, P-depleted and DOP replacement) in F. kawagutii.
Gene ID	HS RPKM	Ctrl. RPKM	PD RPKM	OP RPKM	Avg. RPKM	CV	Annotation*
Skav234023	6093.98	6839.8	7357.24	6005.2	6574.05	0.0977188	14-3-3
Skav228355	6449.5	6835.87	6493.36	5487.28	6316.5	0.0916917	ADP ribosylation factor
Skav221314	2702.25	2856.73	2533.55	2882.68	2743.8	0.058756	Cytochrome b5
Skav232591	2235.97	2640.51	2708.06	2512.76	2524.33	0.0826352	Tubulin
Skav225930	1731.94	1628.24	1618.48	1409.52	1597.04	0.0846226	Ubiquitin
Skav208875	1490.81	1555.05	1352.23	1485.02	1470.78	0.0579029	Photosystem II PsbL
Skav206809	1305.27	1315.97	1316.62	1314.2	1313.02	0.00401146	Metallo-dependent phosphatase
Skav216843	1175.29	1196.52	1354.1	1302.68	1257.15	0.0678858	Ribosomal protein L10
Skav234128	1250.66	1260.07	1187.83	1178.47	1219.26	0.0344837	Proteasome
Skav208276	1075.67	990.838	1059.86	1216.75	1085.78	0.0872807	Fructose-bisphosphate aldolase
Skav225140	920.331	913.061	1082.02	1067.6	995.753	0.091915	Glutathione peroxidase
Skav200856	886.284	891.466	935.984	1040.04	938.444	0.0759878	NADP-dependent oxidoreductase
Skav213643	990.802	1006.79	911.016	814.185	930.698	0.0948228	proteasome
Skav210214	740.876	801.679	871.822	745.109	789.871	0.0775608	RNA-binding protein
Skav215151	780.579	850.38	688.581	775.056	773.649	0.0856562	Exotoxin A catalytic
Skav230051	677.701	804.654	749.2	671.905	725.865	0.0870715	Ubiquinol cytochrome reductase
Skav213269	680.882	617.095	727.839	704.727	682.636	0.0698973	Cytochrome b561
Skav224066	533.168	568.242	486.237	501.724	522.342	0.0694912	Cytochrome b5
Skav200644	486.983	467.153	539.071	471.343	491.137	0.067345	4-diphosphocytidyl-2C-methyl-D-erythritol synthase
Skav211695	446.193	517.65	460.159	447.833	467.959	0.0720331	mRNA splicing factor
Skav234669	488.978	434.223	413.958	481.632	454.698	0.0801001	PDZ/DHR/GLGF
Skav220850	492.097	450.305	390.818	460.838	448.514	0.0944474	seryl-tRNA synthetase
Skav214240	386.535	402.51	468.214	413.448	417.677	0.0848922	Glucose/ribitol dehydrogenase
Skav223254	461.592	374.878	405.084	392.691	408.561	0.0916986	Peptidase M28
Skav200337	359.708	387.186	388.561	376.342	377.949	0.0352749	ATPase-like
Skav208878	404.222	357.027	319.339	359.619	360.052	0.0964495	Photosystem II PsbL
Skav220545	346.338	369.298	376.724	346.929	359.822	0.0431594	Alpha tubulin
Skav219666	310.839	331.393	367.963	333.208	335.851	0.0705374	Ribosomal protein L37ae
Skav203572	320.151	318.517	363.566	331.675	333.477	0.0626613	Fumarate reductase
Skav218535	335.765	327.677	280.9	293.627	309.492	0.0852865	Peptidase C12
Skav202773	302.936	295.655	281.946	322.283	300.705	0.055911	Zinc finger
Skav222508	298.044	339.4	275.716	285.753	299.728	0.093349	Zinc finger
Skav234123	285.592	245.605	302.113	289.126	280.609	0.0869289	Peptidase M50
Skav215748	266.402	298.986	240.714	290.497	274.15	0.095632	Replication factor A protein 3
Skav203754	241.845	281.927	284.086	286.757	273.654	0.0778275	Ankyrin repeat
Skav227358	239.586	274.576	276.934	268.192	264.822	0.0650415	K Homology
Skav223765	290.072	253.501	250.58	255.209	262.341	0.0708473	RNA polymerase
Skav220678	278.37	256.594	247.179	229.376	252.88	0.0806706	N-acetyltransferase
Skav229805	227.354	230.926	268.896	271.545	249.68	0.0952718	Peptidase M48
Skav223230	253.442	227.644	226.553	224.214	232.963	0.0589253	Meiosis protein mei2
Skav224030	253.803	207.73	235.14	215.266	227.985	0.0909487	Alpha/beta hydrolase fold-3
Skav201019	226.446	209.136	214.158	225.881	218.905	0.0394289	Peptidyl-prolyl cis-trans isomerase
Skav203549	195.354	213.456	211.603	203.284	205.924	0.0404034	Fucoxanthin-chlorophyll a-c binding protein
Skav207632	206.565	203.815	210.785	179.368	200.133	0.0706402	Photosystem II PsbU
Skav207458	181.847	163.431	158.551	173.926	169.439	0.0617811	ATP-dependent RNA helicase
Skav227483	160.664	160.823	174.595	176.639	168.18	0.0512997	Guanine nucleotide-binding protein
Skav211033	160.787	142.685	174.298	175.855	163.406	0.0941345	Rab GDI protein
Skav231350	152.876	150.348	166.762	168.864	159.712	0.0591651	GrpE nucleotide exchange factor
Skav217481	177.407	154.624	143.216	148.684	155.983	0.0963152	26S proteasome regulatory subunit rpn6
Skav221225	158.577	173.337	146.564	142.208	155.172	0.0898936	Ankyrin repeat-containing exported protein
Skav215759	164.165	153.881	142.95	147.353	152.087	0.0606213	Translocator protein
Skav231275	157.56	166.184	133.058	149.841	151.661	0.0928663	Silent information regulator
Skav229179	138.753	159.792	151.633	147.328	149.377	0.058698	Phosphate transport protein
Skav229383	149.953	134.019	139.957	147.588	142.879	0.0509929	Pleckstrin homology domain-containing protein
Skav235579	138.419	145.978	143.748	137.275	141.355	0.0295575	Coiled-coil domain-containing protein
Skav220368	142.468	125.085	143.462	138.324	137.335	0.0616326	Ion transport
Skav215047	133.738	130.583	146.579	135.773	136.668	0.050806	Zinc metalloproteinase
Skav221829	130.394	132.232	126.816	156.225	136.417	0.0981968	DNA topoisomerase
Skav222035	144.12	125.273	119.519	145.157	133.517	0.0978277	Proliferating cell nuclear antigen
Skav229508	136.233	129.619	127.1	131.159	131.028	0.0294006	Protein kinase
Skav232825	120.759	141.017	111.865	122.541	124.046	0.0986755	glucosyltransferase
Skav225270	123.092	118.366	126.79	124.379	123.157	0.0287646	Methyltransferase
Skav223257	125.281	132.443	108.997	120.615	121.834	0.0807945	Ribosomal protein
Skav222949	108.218	118.156	135.17	124.159	121.426	0.0928706	Chaperonin Cpn10
Skav235108	101.494	115.074	127.975	121.274	116.454	0.096859	Serine carboxypeptidase
Skav223256	118.278	117.415	121.414	107.977	116.271	0.0498006	Glycosyl transferase
Skav218855	117.649	118.501	112.049	97.5843	111.446	0.0868051	Dual specificity phosphatase
Skav236302	118.426	111.877	107.418	105.152	110.718	0.0528266	RING finger protein
Skav200777	101.288	114.874	119.858	105.923	110.486	0.0761755	E3 ubiquitin-protein ligase HERC2
Skav208741	101.663	109.033	92.2135	112.281	103.798	0.0858309	RNA polymerase
Skav224854	103.859	99.2388	102.487	102.062	101.912	0.0190347	Amidohydrolase
Skav233773	91.1494	101.49	95.3081	89.9112	94.4647	0.055276	Excinuclease ABC
Skav225929	87.4019	88.2779	89.3482	106.662	92.9225	0.0989443	ATP-dependent RNA helicase
Skav232992	98.6767	97.7979	89.5045	79.4727	91.363	0.0978433	H/ACA ribonucleoprotein complex
Skav223089	81.6381	83.9077	94.2077	94.0487	88.4506	0.0748602	TRAF3-interacting protein
Skav212899	80.6074	86.3722	92.3032	87.7349	86.7544	0.0555536	von Willebrand factor
Skav222604	88.5245	85.5756	78.1258	87.4426	84.9172	0.0552128	Eukaryotic translation initiation factor 4 gamma
Skav210235	73.8081	81.9288	87.0317	82.9026	81.4178	0.0679757	Major basic nuclear protein
Skav227682	76.3283	87.6029	82.6955	70.3453	79.243	0.0948474	UDP-N-acetylglucosamine--peptide N-acetylglucosaminyltransferase
Skav207127	79.1553	80.1937	71.1566	79.8713	77.5942	0.0555919	Dual specificity phosphatase
Skav211512	68.5284	79.8246	84.0291	71.3803	75.9406	0.0950324	Ankyrin repeat domain-containing protein
Skav214834	70.9566	77.286	70.212	77.3908	73.9614	0.0528862	BTB/POZ domain-containing protein
Skav221789	63.0816	70.2119	79.547	71.7849	71.1564	0.0949326	Oxoglutarate/iron-dependent oxygenase
Skav206717	74.6656	73.8496	66.0894	66.943	70.3869	0.0638674	Ankyrin repeat domain-containing protein
Skav209067	70.8176	58.9223	65.2545	69.9284	66.2307	0.0822747	Glycoside hydrolase
Skav227790	56.1968	59.5641	65.3095	67.8251	62.2239	0.0851883	Cellular retinaldehyde-binding/triple function
Skav208260	60.6485	62.3346	53.1774	61.3093	59.3674	0.0704864	L-xylulose reductase
Skav230599	59.9674	60.2012	59.4532	49.8848	57.3766	0.0872191	Ribosomal protein L34e
Skav207362	55.8832	56.3925	55.2969	58.8186	56.5978	0.0273283	ATPase
Skav215205	60.6333	49.8552	52.6319	60.4997	55.905	0.0983988	Glycoside hydrolase
Skav219985	55.4176	54.2778	62.833	50.6981	55.8066	0.0913432	PKD domain-containing protein
Skav208692	51.5138	54.4586	56.3209	59.6098	55.4758	0.0611608	Ras-like GTP-binding protein
Skav232256	54.4644	48.2074	58.1198	55.1409	53.9832	0.0771548	Inosine/uridine-preferring nucleoside hydrolase
Skav224696	55.4056	49.484	50.2556	44.0746	49.8049	0.0931073	Mitochondrial substrate/solute carrier
Skav227678	49.674	53.6077	47.5599	43.992	48.7084	0.0825473	Regulator of chromosome condensation
Skav234425	45.7735	41.5986	46.4355	44.3365	44.536	0.048171	Protein kinase
Skav211797	44.0443	41.4566	47.3095	38.4555	42.8165	0.0879718	Dna J-like protein 2
Skav211947	39.166	42.4149	42.4573	43.5793	41.9044	0.0454256	Na/Pi-cotransporter
Skav215899	40.0739	40.3008	37.4674	34.1983	38.0101	0.0749245	Cell surface protein
Skav216376	39.4649	32.8882	35.3128	35.6649	35.8327	0.075851	Tetracycline resistance protein
Skav231619	32.5986	33.1107	34.7864	27.8343	32.0825	0.092957	Cysteine proteinase
Skav203379	33.989	33.5366	28.5875	31.7164	31.9574	0.0767242	E3 ubiquitin-protein ligase HERC1
Skav219376	28.4895	30.633	31.1421	30.6745	30.2348	0.0392329	Monooxygenase
Skav213811	30.4818	29.2406	28.6724	27.5072	28.9755	0.0426743	Mitogen-activated protein kinase
Skav213352	27.9416	27.152	30.7205	28.5314	28.5864	0.0535524	Methyltransferase-like protein
Skav209954	30.4137	28.4566	28.5379	26.8215	28.5574	0.051423	F-box and FNIP repeat-containing protein
Skav229909	26.9067	27.2293	31.9152	27.1821	28.3083	0.0850904	Glycosyl transferase
Skav207504	25.8305	23.2811	28.3857	27.2965	26.1984	0.0843105	serine/threonine-protein kinas
Skav236022	14474.3	13845	13467.6	12013.9	13450.2	0.077598	NA
Skav230232	6872.13	7830.35	8464.57	7411.06	7644.53	0.0880149	NA
Skav216417	7896.73	7228.5	6801.6	6290.81	7054.41	0.0963796	NA
Skav201929	6121.73	5012.09	5473.51	5065.11	5418.11	0.0945686	NA
Skav233386	4526.18	4550.99	5068.72	4664.88	4702.69	0.0534542	NA
Skav225142	4532.75	4988.07	4011.3	4289.04	4455.29	0.0929625	NA
Skav233463	4568	4129.52	3858.02	4330.6	4221.54	0.0713987	NA
Skav206045	3106.54	3598.2	3789.96	3547.75	3510.61	0.0822893	NA
Skav209623	2739.78	2214.55	2414.42	2442.83	2452.9	0.0882861	NA
Skav218217	2553.48	2199.34	2108.56	2332.34	2298.43	0.0840915	NA
Skav212904	2211.15	2230.99	1811.85	2104.15	2089.54	0.0925196	NA
Skav202381	2257.12	2047.28	2056.78	1988.04	2087.31	0.0561612	NA
Skav215912	1892.77	2077.55	2169.1	2028.77	2042.05	0.0564495	NA
Skav228398	1562.61	1362.42	1534.68	1270.61	1432.58	0.0974655	NA
Skav205387	1500.44	1395.8	1323.57	1182.8	1350.65	0.0987645	NA
Skav227918	931.726	897.686	1083.82	881.225	948.614	0.0975708	NA
Skav232775	992.525	861.258	970.452	907.738	932.993	0.0641032	NA
Skav233863	849.594	991.363	952.222	804.659	899.46	0.096718	NA
Skav235809	743.247	684.229	753.727	760.164	735.342	0.047299	NA
Skav231090	713.876	625.423	772.961	709.432	705.423	0.0860299	NA
Skav215981	690.861	547.363	626.644	608.377	618.311	0.0955225	NA
Skav228016	521.577	538.975	546.617	643.09	562.565	0.0972267	NA
Skav203791	572.512	527.701	561.801	473.182	533.799	0.0837401	NA
Skav234463	488.598	504.371	540.746	462.924	499.16	0.0652366	NA
Skav229761	512.646	495.688	463.374	513.926	496.409	0.0474192	NA
Skav201750	495.622	428.354	497.759	421.603	460.834	0.0900621	NA
Skav213015	457.102	490.184	436.435	434.52	454.56	0.0568826	NA
Skav233794	459.25	432.908	465.657	383.052	435.217	0.0862854	NA
Skav200647	452.837	420.413	404.959	385.379	415.897	0.0685145	NA
Skav230647	395.204	450.588	418.908	363.895	407.149	0.0901189	NA
Skav212754	418.429	408.059	368.061	431.312	406.465	0.0671953	NA
Skav213316	304.467	308.971	339.091	302.357	313.721	0.0546223	NA
Skav227533	264.444	308.119	313.37	280.498	291.608	0.0793812	NA
Skav210679	265.064	278.145	303.44	319.703	291.588	0.0843585	NA
Skav226314	313.912	262.082	287.654	260.375	281.006	0.0898098	NA
Skav205198	248.37	304.937	288.773	266.293	277.093	0.0897005	NA
Skav212681	253.97	282.754	258.966	291.155	271.711	0.0664238	NA
Skav213946	258.181	286.265	257.837	258.222	265.126	0.0531583	NA
Skav207159	223.235	249.598	249.794	280.124	250.688	0.0927576	NA
Skav216434	263.857	245.965	261.594	224.265	248.92	0.0733595	NA
Skav214108	215.779	251.439	261.763	241.567	242.637	0.0812439	NA
Skav212905	239.684	239.84	237.915	231.316	237.189	0.0169119	NA
Skav208582	209.147	254.769	236.548	219.078	229.886	0.0873783	NA
Skav226629	236.03	215.788	229.062	234.452	228.833	0.0401783	NA
Skav216554	204.823	235.542	252.248	217.449	227.515	0.0912282	NA
Skav224990	214.426	200.135	210.265	222.321	211.787	0.0436173	NA
Skav216959	176.493	168.946	193.539	152.948	172.981	0.0974558	NA
Skav211422	170.079	158.492	157.698	188.097	168.592	0.0841171	NA
Skav232193	160.029	137.674	145.154	171.554	153.603	0.0986365	NA
Skav222815	139.12	160.516	165.99	139.589	151.304	0.0923885	NA
Skav227655	143.932	145.883	139.602	165.485	148.726	0.0771682	NA
Skav216883	156.956	156.356	148.937	131.44	148.422	0.0801403	NA
Skav231925	124.422	144.864	139.942	131.583	135.203	0.066857	NA
Skav233743	127.769	125.205	134.943	152.435	135.088	0.0908818	NA
Skav236201	115.232	142.123	132.027	128.907	129.572	0.0856657	NA
Skav218725	135.124	122.492	131.143	121.886	127.661	0.0511436	NA
Skav213550	126.575	104.972	126.687	130.67	122.226	0.0953884	NA
Skav236553	124.125	115.978	106.901	123.495	117.625	0.0684406	NA
Skav229314	106.374	110.037	115.161	129.858	115.358	0.0894346	NA
Skav222197	115.771	128.508	113.3	101.08	114.665	0.0980574	NA
Skav208305	115.259	109.13	102.434	121.917	112.185	0.0743266	NA
Skav205057	98.4851	100.089	111.485	118.449	107.127	0.0887835	NA
Skav221864	107.31	96.9556	104.126	93.1487	100.385	0.064579	NA
Skav204022	94.9001	105.065	108.446	92.9708	100.345	0.0754427	NA
Skav214107	96.1381	94.0407	91.2112	91.6576	93.2619	0.0244967	NA
Skav234774	84.9425	104.765	86.5089	96.5678	93.196	0.099515	NA
Skav203856	82.5925	82.3303	92.8745	76.8353	83.6581	0.0800048	NA
Skav206418	76.7025	90.8178	83.4874	81.117	83.0312	0.0711004	NA
Skav235531	75.4914	84.6438	90.2616	72.9341	80.8327	0.0995726	NA
Skav231613	82.818	71.7184	87.9062	80.3862	80.7072	0.083787	NA
Skav210694	79.0839	70.8319	86.2502	86.3881	80.6385	0.0914477	NA
Skav221726	82.6261	73.2462	84.314	80.9831	80.2924	0.0609064	NA
Skav213353	81.8755	69.8147	84.3503	80.1738	79.0536	0.0808755	NA
Skav211681	68.1215	77.2291	86.755	78.4773	77.6457	0.0982395	NA
Skav233952	71.6671	71.2041	61.3941	76.3697	70.1587	0.0896806	NA
Skav207103	66.2106	63.3293	75.9894	70.7497	69.0697	0.0801028	NA
Skav207596	58.9282	64.9478	72.7839	70.1974	66.7143	0.0918785	NA
Skav202514	60.5525	72.9857	63.6619	64.5654	65.4414	0.0812198	NA
Skav209541	68.1878	63.444	69.4452	56.4346	64.3779	0.0915283	NA
Skav203420	57.4063	68.7797	63.972	62.0706	63.0572	0.0746594	NA
Skav231415	53.1957	65.6094	65.9038	59.8624	61.1428	0.0978646	NA
Skav231846	67.2032	58.1438	57.3173	55.6379	59.5756	0.0871308	NA
Skav225491	59.6986	58.1289	56.9994	61.8965	59.1808	0.0358553	NA
Skav230680	58.9981	60.111	63.5964	50.0886	58.1985	0.0988082	NA
Skav235699	60.8506	55.3946	56.5086	59.3356	58.0224	0.0432818	NA
Skav209781	64.2522	55.9385	54.8516	50.943	56.4964	0.0990843	NA
Skav206943	45.4277	54.9911	52.6509	56.6947	52.4411	0.094597	NA
Skav227894	52.0132	57.0232	53.7311	45.6892	52.1142	0.0913586	NA
Skav212767	51.5138	51.6222	55.4865	49.2377	51.965	0.0498858	NA
Skav211581	50.5278	46.2367	53.2232	54.078	51.0164	0.0691429	NA
Skav209731	51.5138	47.6513	52.5662	50.0722	50.4509	0.0421797	NA
Skav235865	41.7262	51.4634	47.3095	45.065	46.391	0.0880826	NA
Skav226191	44.2848	48.5504	49.0948	39.5382	45.367	0.0978984	NA
Skav232051	46.9419	41.814	47.3095	43.2624	44.832	0.0606254	NA
Skav203604	48.3853	41.4701	44.6316	42.5141	44.2503	0.0690244	NA
Skav235226	43.4647	39.3123	39.4246	48.0693	42.5678	0.0973797	NA
Skav224975	36.6734	41.881	41.8887	40.136	40.1448	0.0611964	NA
Skav203828	36.6019	36.679	40.4621	44.472	39.5537	0.0945882	NA
Skav203430	35.7096	40.039	35.3349	41.5121	38.1489	0.0811509	NA
Skav206727	34.6862	37.2349	41.3667	37.9611	37.8122	0.0728474	NA
Skav225557	37.7612	39.2962	37.4623	36.0928	37.6531	0.0349061	NA
Skav226772	34.922	36.1244	42.9158	35.6237	37.3965	0.0992723	NA
Skav209576	37.5621	38.3858	37.9644	35.0505	37.2407	0.040234	NA
Skav219457	33.3567	34.5957	36.4449	37.7288	35.5315	0.0545446	NA
Skav218348	33.7227	37.433	34.6665	35.547	35.3423	0.0447165	NA
Skav226086	31.4745	34.3829	36.7057	35.4304	34.4984	0.0645963	NA
Skav207194	36.904	36.4128	33.4737	30.6102	34.3502	0.0849288	NA
Skav233129	32.1315	35.9433	31.856	36.8009	34.1829	0.0747287	NA
Skav209527	33.0629	31.6148	31.3375	32.9321	32.2368	0.0275222	NA
Skav235778	27.8174	31.7358	30.9089	32.4468	30.7272	0.0663617	NA
Skav207593	27.2466	31.6846	29.6567	30.2675	29.7138	0.0623016	NA
Skav219782	25.728	27.4048	29.7011	30.919	28.4382	0.0816183	NA
Skav219242	30.3242	26.7148	26.7197	26.0509	27.4524	0.0706738	NA
*NA, not annotatable.
