# Supplementary material for: Transcriptomic Responses to Thermal Stress and Varied Phosphorus Conditions in Fugacium kawagutii
Source: Microorganisms. 2019 Apr 2;7(4):96. doi: 10.3390/microorganisms7040096 (PMC6517890; doi:10.3390/microorganisms7040096)
Supplement: Supplementary file 1 [file microorganisms-07-00096-s001.zip › Table S2.xlsx]

## Sheet: Sheet1
Table S2. Information of differentially expressed genes in response to heat stress in F. kawagutii.
Gene ID	Ctrl. RPKM	HT RPKM	Length	logFC(HT/Ctrl.)	logCPM	PValue	FDR	Annotation*	Functional category
Skav227820	0	16.134	1233	7.50765	3.62113	8.28e-06	0.00098414	ubiquitin-associated/translation elongation factor ef1b	abiotic stress responsive
Skav203547	1.29081	17.8227	759	3.64183	3.23731	0.00136958	0.0305733	E3 ubiquitin-protein ligase	abiotic stress responsive
Skav200520	91.4413	18.567	300	-2.28189	4.14541	0.00151665	0.0327701	E3 ubiquitin-protein ligase	abiotic stress responsive
Skav200324	24.013	104.342	816	2.10903	5.77916	0.00010129	0.00660098	RING-type (E3 ubiquitin-protein ligase)	abiotic stress responsive
Skav230871	148.565	379.385	732	1.34746	7.61175	0.00252921	0.046346	ubiquitin	abiotic stress responsive
Skav204282	0.674744	9.31639	1452	3.64183	3.23731	0.00136958	0.0305733	glycoside hydrolase	carbohydrate metabolic process
Skav218418	2.94213	27.0819	999	3.15121	4.11891	0.000252157	0.0115123	glycoside hydrolase	carbohydrate metabolic process
Skav225925	3.28217	30.6562	597	3.14936	3.62991	0.000739506	0.0222154	glycoside hydrolase	carbohydrate metabolic process
Skav210784	21.5918	83.2995	1452	1.93988	6.2984	0.000112267	0.00697869	glycoside hydrolase	carbohydrate metabolic process
Skav206002	95.3452	355.487	1305	1.89341	8.21276	2.17e-05	0.0021388	glycoside hydrolase	carbohydrate metabolic process
Skav200294	56.0541	7.9177	402	-2.78591	3.81353	0.000589	0.0188131	alpha-d-phosphohexomutase	carbohydrate metabolic process
Skav210179	17.2639	68.9398	681	1.98334	4.98843	0.00116955	0.0286206	fructose-bisphosphate aldolase	carbohydrate metabolic process
Skav224146	19.4006	63.0281	1212	1.69104	5.71068	0.00136416	0.0305733	fructose-bisphosphate aldolase	carbohydrate metabolic process
Skav215834	62.5359	5.64347	282	-3.38684	3.44057	0.00108459	0.0271348	choline transporter-like protein	membrane transport activities
Skav227588	31.6506	3.50541	681	-3.12117	3.71823	0.000240916	0.0111888	choline transporter-like protein	membrane transport activities
Skav219110	4.87427	35.6297	804	2.83133	4.22133	0.000372105	0.0148861	cytokinin riboside 5'-monophosphate phosphoribohydrolase	cell cycle
Skav215799	220.919	854.239	408	1.9456	7.79378	1.78e-05	0.0018237	protocadherin fat	cell size
Skav226347	12.7614	1.41337	3378	-3.14962	4.63721	6.75e-06	0.000851898	Aldo/keto reductase family (AKR)	conjugative
Skav218522	32.9572	6.08356	654	-2.40983	3.80922	0.00227587	0.0428701	sulfotransferase	conjugative
Skav204024	2.91586	23.6824	672	2.94901	3.47674	0.00236482	0.0439313	inorganic pyrophosphatase	cytoplasm
Skav232797	41.5299	0	519	-7.62692	3.56914	5.45e-06	0.000709729	ABCG transporter	membrane transport activities
Skav221733	43.4362	7.8397	609	-2.44738	4.0703	0.000883969	0.0235215	ABC transporter	membrane transport activities
Skav202482	0	15.9146	1350	7.6181	3.71487	3.61e-06	0.000539579	ankyrin repeat containing protein	duplicated gene families (expanded)
Skav208024	0.788831	33.9562	1242	5.27437	4.59794	1.15e-07	6.29e-05	ankyrin repeat containing protein	duplicated gene families (expanded)
Skav201392	1.66056	13.0374	1770	2.92273	3.93697	0.00119746	0.0286206	ankyrin repeat containing protein	duplicated gene families (expanded)
Skav233228	3.07366	21.2194	1275	2.74919	4.15634	0.000660977	0.0207835	ankyrin repeat containing protein	duplicated gene families (expanded)
Skav205971	38.0813	6.56078	849	-2.51806	4.32659	0.000391938	0.0151472	ankyrin repeat containing protein	duplicated gene families (expanded)
Skav201396	24.35	93.0677	684	1.92317	5.41289	0.000584284	0.0188131	ankyrin repeat containing protein	duplicated gene families (expanded)
Skav226129	26.2067	96.6009	486	1.86889	5.00946	0.00186088	0.0375007	ankyrin repeat containing protein	duplicated gene families (expanded)
Skav219254	13.2659	38.3446	2511	1.52398	6.07031	0.00241436	0.0444429	ankyrin repeat containing protein	duplicated gene families (expanded)
Skav218478	1.59305	20.055	1230	3.57777	3.97135	0.000214972	0.010465	pentatricopeptide repeat-containing protein	duplicated gene families (expanded)
Skav205856	71.9245	7.89414	504	-3.15689	4.40041	1.38e-05	0.00157183	pentatricopeptide repeat-containing protein	duplicated gene families (expanded)
Skav218166	2.34385	19.0366	1254	2.97141	3.9753	0.000872039	0.0235215	pentatricopeptide repeat-containing protein	duplicated gene families (expanded)
Skav204446	19.0575	2.81425	1131	-2.72209	3.76449	0.000829981	0.0234795	pentatricopeptide repeat-containing protein	duplicated gene families (expanded)
Skav226499	5.38017	23.1596	1821	2.08937	4.82635	0.00131742	0.0305044	pentatricopeptide repeat-containing protein	duplicated gene families (expanded)
Skav228199	10.9642	46.4334	1251	2.06939	5.2616	0.000392948	0.0151472	pentatricopeptide repeat-containing protein	duplicated gene families (expanded)
Skav233181	12.0065	50.0581	1224	2.04744	5.33808	0.000331776	0.0138916	pentatricopeptide repeat-containing protein	duplicated gene families (expanded)
Skav200325	0.996418	16.388	3933	3.99819	5.20669	1.97e-08	1.99e-05	EF-hand calcium-binding protein	duplicated gene families (expanded)
Skav232245	0.757717	12.9237	1293	3.94447	3.47215	0.000376589	0.0149177	EF-hand calcium-binding protein	duplicated gene families (expanded)
Skav219809	17.0388	1.53764	1035	-3.38684	3.44057	0.00108459	0.0271348	EF-hand calcium-binding protein	duplicated gene families (expanded)
Skav204069	0.363536	3.44471	8085	3.19286	4.15262	0.000186219	0.00983551	EF-hand calcium-binding protein	duplicated gene families (expanded)
Skav202533	9.42047	49.0955	1248	2.3667	5.28708	7.26e-05	0.00538519	EF-hand calcium-binding protein	duplicated gene families (expanded)
Skav210882	114.212	307.276	549	1.42201	6.88389	0.00244186	0.044847	EF-hand calcium-binding protein	duplicated gene families (expanded)
Skav214480	0	12.6978	1692	7.6181	3.71487	3.61e-06	0.000539579	F-box and FNIP repeat-containing protein	duplicated gene families (expanded)
Skav210973	27.7059	2.39389	1662	-3.5011	4.69483	7.68e-07	0.000221668	F-box and FNIP repeat-containing protein	duplicated gene families (expanded)
Skav200171	2.09009	14.4292	1875	2.74919	4.15634	0.000660977	0.0207835	F-box and FNIP repeat-containing protein	duplicated gene families (expanded)
Skav224495	21.2146	3.65492	1524	-2.51806	4.32659	0.000391938	0.0151472	F-box and FNIP repeat-containing protein	duplicated gene families (expanded)
Skav216805	3.80847	17.786	2058	2.20353	4.61989	0.000812684	0.0234284	F-box and FNIP repeat-containing protein	duplicated gene families (expanded)
Skav232421	9.54281	32.2942	1848	1.74828	5.35924	0.00155045	0.0334112	F-box and FNIP repeat-containing protein	duplicated gene families (expanded)
Skav217885	1.17052	20.9152	837	4.01115	3.52517	0.000248027	0.0113881	glycosyl transferase	duplicated gene families
Skav207769	2.41908	23.5772	810	3.2104	3.67745	0.000506526	0.0175675	glycosyl transferase	duplicated gene families
Skav211218	1.61671	20.3528	1212	3.57777	3.97135	0.000214972	0.010465	regulator of chromosome condensation	duplicated gene families
Skav229577	2.71581	30.8807	1443	3.46679	4.74499	3.22e-06	0.000539579	regulator of chromosome condensation	duplicated gene families
Skav221476	5.48867	41.4582	1785	2.899	5.47795	2.05e-06	0.000398722	regulator of chromosome condensation	duplicated gene families
Skav215618	0	45.3179	597	7.94916	4.00091	3.48e-07	0.000133853	zinc finger protein	duplicated gene families (expanded)
Skav221822	18.5029	2.25419	1059	-2.98439	3.61153	0.000506526	0.0175675	zinc finger protein	duplicated gene families (expanded)
Skav234873	322.519	57.6615	483	-2.48326	6.53262	6.99e-07	0.000221536	zinc finger protein	duplicated gene families (expanded)
Skav214116	12.9981	60.7024	603	2.20353	4.61989	0.000812684	0.0234284	zinc finger protein	duplicated gene families (expanded)
Skav212827	297.418	895.195	168	1.58338	6.68142	0.000836987	0.0235215	zinc finger protein	duplicated gene families (expanded)
Skav206665	54.1638	219.958	615	2.01403	6.44096	4.49e-05	0.00389997	zinc finger protein	duplicated gene families (expanded)
Skav206179	3.53055	35.3657	1665	3.29621	5.13066	7.35e-07	0.000221536	heat shock protein 90	heat shock and chaperonin protein
Skav200626	6.08527	24.7121	1449	2.0042	4.62302	0.00186626	0.0375156	heat shock protein dnaj (hsp40)	heat shock and chaperonin protein
Skav204421	40.0632	135.087	807	1.74588	6.19294	0.000477659	0.0173872	heat shock protein 70	heat shock and chaperonin protein
Skav215728	8.83833	0.358922	2217	-4.44763	3.50611	0.000109596	0.00691908	heat shock protein 70	heat shock and chaperonin protein
Skav200986	7.09948	53.3369	552	2.87071	4.25273	0.000280171	0.0125473	chaperonin cpn60	heat shock and chaperonin protein
Skav222992	8.54223	53.9025	1491	2.64306	5.62057	4.13e-06	0.000575808	cytochrome p450	iron ion binding
Skav227671	3.36676	90.2373	291	4.59311	4.00481	5.25e-06	0.000695397	cytochrome c	iron ion binding
Skav235190	355.767	72.6084	1611	-2.29587	8.43452	3.13e-07	0.000133211	Fatty acid hydroxylase	iron ion binding
Skav228030	343.352	2562.5	876	2.89512	10.3157	9.35e-11	7.56e-07	inositol oxygenase	iron ion binding, cytoplasm
Skav211692	18.0461	89.8328	1683	2.30719	6.54626	4e-06	0.000567693	inositol oxygenase	iron ion binding, cytoplasm
Skav201270	52.1528	221.876	789	2.08178	6.79093	1.57e-05	0.0016645	inositol oxygenase	iron ion binding, cytoplasm
Skav215536	134.836	14.0659	792	-3.25247	5.89811	1.02e-08	1.37e-05	iron permease ftr1	iron uptake
Skav215537	532.57	104.057	390	-2.35668	6.96492	8.29e-07	0.000230991	iron permease ftr1	iron uptake
Skav203888	3.22704	23.5888	1518	2.8381	4.51073	0.000106371	0.00687664	amino acid transporter (amino acid permease )	membrane transport activities
Skav219062	51.0759	199.875	633	1.96053	6.35741	7.99e-05	0.00564579	formate/nitrite transporter (calmodulin 2)	membrane transport activities
Skav211272	20.7157	108.868	1608	2.38574	6.74007	1.25e-06	0.000337934	ion transport protein	membrane transport activities
Skav215268	5.97168	26.3727	2625	2.13085	5.49069	0.000135269	0.00786411	p-type ATPase transporter	membrane transport activities
Skav215123	735.885	155.609	900	-2.24488	8.65158	4.57e-07	0.00016804	nucleotide-sugar transporter	membrane transport activities
Skav201653	48.5014	161.509	606	1.72755	6.04656	0.000751116	0.0224806	glutathione s-transferase	oxidative stress
Skav209900	6.54199	0.425069	3744	-3.85827	3.82215	8.17e-05	0.00564579	reaction centre subunit IV	photosystem I
Skav220172	25.025	3.04877	783	-2.98439	3.61153	0.000506526	0.0175675	serine/threonine-protein kinase	signal transduction process
Skav217280	7.24383	37.2615	1623	2.34787	5.27205	8.59e-05	0.00578452	serine/threonine protein kinase	signal transduction process
Skav233673	23.3269	85.8882	630	1.86845	5.20172	0.00117135	0.0286206	mitogen-activated protein kinase	signal transduction process
Skav212784	2.22666	29.5384	1320	3.67667	4.5551	4.66e-06	0.000638699	ATP synthase gamma（ATPase）	signal transduction process
Skav215675	24.155	2.35423	1014	-3.30472	3.86526	8.17e-05	0.00564579	AAA+ type ATPase	signal transduction process
Skav225323	0.964774	9.403	2031	3.2104	3.67745	0.000506526	0.0175675	Protein CfxQ	cytoplasm
Skav210325	91.2492	246.227	1632	1.42722	8.11763	0.00111435	0.0276228	polycystin 2	signal transduction process
Skav228962	24.3994	91.4631	522	1.89308	5.02756	0.00186088	0.0375007	globin
Skav235277	33.7837	3.91985	609	-3.0544	3.66583	0.000348534	0.0141533	phosphoenolpyruvate carboxykinase
Skav205167	1629.51	4662.26	291	1.51215	9.84147	0.000376177	0.0149177	iron-sulfur domain-containing protein 1
Skav212305	0	23.593	1113	7.90627	3.96345	5.06e-07	0.000170358	pyrrolo-quinoline quinone repeat
Skav212629	0	35.6113	648	7.72068	3.80273	1.61e-06	0.0003523	metallo-beta-lactamase family protein
Skav228479	0	12.3688	1737	7.6181	3.71487	3.61e-06	0.000539579	Poly(ADP-ribose) polymerase
Skav224333	0	16.1734	1230	7.50765	3.62113	8.28e-06	0.00098414	UDP-N-acetylglucosamine-peptide N-acetylglucosaminyltransferase
Skav207408	8.03385	0	2439	-7.49015	3.45016	1.27e-05	0.00148577	tip elongation aberrant protein
Skav222790	18.6065	0.521106	1527	-4.98119	3.9641	2.59e-06	0.000464507	thyroglobulin
Skav211218	1.61671	20.3528	1212	3.57777	3.97135	0.000214972	0.010465	regulator of chromosome condensation
Skav204205	61.8776	2.79203	285	-4.29652	3.38204	0.000248027	0.0113881	60s ribosomal protein 16
Skav226613	12.4707	0.633038	1257	-4.12771	3.24677	0.000884859	0.0235215	Peptidase C14
Skav210340	1.48107	22.8554	1323	3.87032	4.21407	2.31e-05	0.00225056	histidine phosphatase superfamily
Skav236299	0.412344	6.36315	2376	3.80107	3.35966	0.000884859	0.0235215	autophagy-related protein 1010
Skav211227	0.600324	9.264	1632	3.80107	3.35966	0.000884859	0.0235215	UDP-N-acetylglucosamine-peptide N-acetylglucosaminyltransferase
Skav235175	2.62838	37.3582	1491	3.78801	5.02184	1.6e-07	7.5e-05	sulfatase
Skav227736	1.53322	22.4149	639	3.72365	3.29983	0.00136958	0.0305733	major facilitator superfamily mfs-1
Skav216113	17.828	1.31634	1209	-3.67472	3.67033	0.000240916	0.0111888	reticulocyte-binding protein 2 homolog
Skav227804	1.23703	17.08	792	3.64183	3.23731	0.00136958	0.0305733	fascin domain containing protein
Skav217975	1.16634	16.104	840	3.64183	3.23731	0.00136958	0.0305733	reticulocyte-binding protein 2
Skav231160	1.23938	16.1058	1581	3.62337	4.00871	0.000154712	0.00856321	O-acetyltransferase CAS1 (Cas1p-like)
Skav236350	0.441319	5.73498	2220	3.55509	3.17186	0.00213372	0.0413186	vegetative incompatibility protein het-e-1 (wd40 repeat)
Skav226769	2.38377	25.169	822	3.32524	3.76792	0.000829981	0.0234795	mediator of rna polymerase ii transcription subunit 6
Skav229577	2.71581	30.8807	1443	3.46679	4.74499	3.22e-06	0.000539579	regulator of chromosome condensation
Skav220603	1.71882	16.0542	1140	3.14936	3.62991	0.000739506	0.0222154	ATP-dependent RNA helicase
Skav218820	35.1157	3.99291	1395	-3.11586	4.81674	3.6e-06	0.000539579	Peptidase S54
Skav201296	56.0541	484.959	402	3.10256	6.80238	2.02e-09	8.16e-06	hemerythrin-like protein
Skav218809	2.26789	20.2616	864	3.08562	3.5807	0.00108459	0.0271348	SbmA/BacA-like
Skav234223	31.0602	3.60385	1104	-3.07697	4.33383	3.21e-05	0.00297787	aquaporin
Skav228011	12.0954	1.43763	3321	-3.04801	4.55156	1.44e-05	0.00159991	Peptidase M16
Skav226025	0.902144	7.69351	2172	3.01893	3.52969	0.00159793	0.0338034	calpain-3
Skav205141	0.886231	7.55781	2211	3.01893	3.52969	0.00159793	0.0338034	cathepsin b-like cysteine proteinase
Skav227242	70.4142	8.8743	1614	-2.98274	6.01543	6.27e-08	4.15e-05	NAD-dependent histone deacetylase
Skav204829	44.6894	5.58406	570	-2.96198	3.95171	0.000214972	0.010465	isocitrate dehydrogenase
Skav221476	5.48867	41.4582	1785	2.899	5.47795	2.05e-06	0.000398722	regulator of chromosome condensation
Skav220128	15.6296	2.00436	1191	-2.91082	3.5552	0.000739506	0.0222154	Rab-GAP/TBC domain
Skav221360	9.18381	1.19344	2667	-2.90564	3.90705	0.000299755	0.0129536	ATP-grasp fold
Skav200904	20.06	2.60681	1221	-2.90564	3.90705	0.000299755	0.0129536	major facilitator superfamily mfs-1
Skav232821	17.3711	2.25739	1410	-2.90564	3.90705	0.000299755	0.0129536	Peptidase M24 (Methionine aminopeptidase)
Skav203871	5.33912	34.6912	1101	2.67317	4.61362	0.000118807	0.00716478	centrosomal protein of 104 kda
Skav223280	3.03087	16.9239	2586	2.46062	4.82059	0.000138966	0.00796442	WW/Rsp5/WWP
Skav216614	17.903	2.50702	1587	-2.80662	4.11421	0.000186219	0.00983551	major facilitator superfamily mfs-1
Skav215936	4.20547	0.588906	6756	-2.80662	4.11421	0.000186219	0.00983551	PR domain zinc finger protein 5
Skav203598	10.8646	1.5572	4599	-2.78801	4.88287	1.78e-05	0.0018237	c-5 cytosine methyltransferase
Skav200301	70.1124	212.794	1062	1.59607	7.25451	0.00050225	0.0175675	WW/Rsp5/WWP
Skav207410	30.4435	4.49564	708	-2.72209	3.76449	0.000829981	0.0234795	Ser/Thr protein phosphatase family protein
Skav224241	5.53519	35.9652	1239	2.67636	4.81771	5.29e-05	0.00431453	pseudouridine synthase
Skav228627	4.29705	25.8263	1140	2.55665	4.28699	0.0006696	0.0208921	tabersonine 16-O-methyltransferase
Skav223328	13.6662	2.29648	2079	-2.55006	4.14927	0.000495363	0.0175675	WD repeat-containing protein
Skav224120	25.6138	4.33404	918	-2.53475	3.90286	0.00119746	0.0286206	protein kinase
Skav203211	16.3719	2.7994	2274	-2.5318	4.51514	0.00019293	0.00988921	PR domain zinc finger protein 5
Skav210412	74.2715	14.1936	897	-2.38176	5.34372	3.18e-05	0.00297787	srd putative anti-sigma factor
Skav235674	2.64587	13.8147	2592	2.36172	4.56789	0.000521035	0.0177654	integrase
Skav217606	65.9145	12.9783	1962	-2.34373	6.28935	3.4e-06	0.000539579	vegetative cell wall protein
Skav201640	23.5965	4.59959	1038	-2.33682	3.98694	0.00214237	0.0413186	spherulation-specific family 4
Skav223007	46.6537	9.18591	693	-2.3289	4.35676	0.000860935	0.0235215	3-xylosyltransfera
Skav223265	32.1866	6.37603	1248	-2.32409	4.65195	0.000415	0.0158189	EGF-like protein
Skav228607	10.8859	54.5222	540	2.29889	4.32051	0.0014361	0.0315356	14-3-3 protein
Skav225881	10.8859	54.5222	540	2.29889	4.32051	0.0014361	0.0315356	Peptidase C26
Skav232427	9.28653	46.5118	633	2.29889	4.32051	0.0014361	0.0315356	tetratricopeptide repeat-containing protein
Skav212599	3.41369	16.6355	2583	2.2665	4.82347	0.000336783	0.0139566	Leucine-rich repeat
Skav212138	10.3129	48.8606	570	2.21903	4.25991	0.00240987	0.0444429	phenol hydroxylase reductase
Skav212802	5.84913	26.9202	2010	2.18772	5.14567	0.000284245	0.0125689	protein kinase
Skav207236	9.30122	41.9688	948	2.15576	4.73791	0.000785983	0.0230965	glyoxalase/bleomycin resistance protein/dioxygenase
Skav209668	127.608	530.486	1167	2.05057	8.59429	3.82e-06	0.000551452	Peptidase S1/S6
Skav212807	387.984	95.2155	351	-2.02737	6.42128	3.37e-05	0.00309812	14-3-3 protein
Skav227219	29.4655	116.667	798	1.97607	5.92685	0.000153251	0.00856321	kelch-like protein 29
Skav221165	11.3213	43.1462	1125	1.91687	5.04544	0.00156395	0.0336125	transmembrane receptor
Skav221375	154.237	572.243	1353	1.88671	8.94788	1.53e-05	0.00165695	toxin CrTX-A
Skav204062	17.6705	63.2544	1497	1.83131	5.97874	0.000440624	0.0163767	mature-parasite-infected erythrocyte surface antigen
Skav207209	37.5375	126.016	783	1.73922	6.05531	0.000680771	0.0210778	Poly(ADP-ribose) polymerase
Skav215757	60.4771	194.293	729	1.67709	6.57517	0.000548876	0.0184044	cold-shock protein
Skav223722	28.132	90.4012	801	1.6751	5.64034	0.00183044	0.0371405	taurine catabolism dioxygenase TauD/TfdA
Skav219946	55.8457	170.584	807	1.60439	6.55189	0.000947718	0.0247848	triosephosphate isomerase
Skav236583	38.4207	117.019	1122	1.60011	6.48634	0.000888186	0.0235326	cmp/dcmp deaminase
Skav203322	76.8414	228.364	561	1.56473	6.46027	0.00119673	0.0286206	protein kinase
Skav210914	70.5826	207.061	930	1.54686	7.03955	0.000863446	0.0235215	transmembrane protein 144
Skav219975	648.883	1879.24	459	1.52955	9.18592	0.000363564	0.0146167	nuclear protein
Skav218301	156.578	450.55	219	1.51759	6.10602	0.00229273	0.0429874	magnesium-dependent phosphatase 1
Skav211010	106.614	301.703	873	1.49541	7.49713	0.00091784	0.0240814	peptide methionine sulphoxide reductase MsrA
Skav209537	77.0801	214.995	966	1.47429	7.1649	0.00133797	0.0305733	Peptidase M20 (Aminoacylase-1)
Skav236112	125.314	342.349	516	1.44415	6.94334	0.0019518	0.0390408	ADP-ribosylation factor-like protein 2-binding protein
Skav208127	301.018	818.794	345	1.43847	7.61155	0.00127547	0.0298755	cytochrome c
Skav204801	92.1696	237.517	861	1.36023	7.17305	0.00271211	0.0489208	beta-lactamase hydrolase-like protein
Skav230796	286.496	729.418	660	1.3435	8.39899	0.00197175	0.0393096	MORN repeat protein
Skav227060	800.148	1966.09	1353	1.29268	10.8709	0.00206292	0.0405882	mitochondrial uncoupling protein 3
Skav215331	381.006	933.156	828	1.28779	9.09338	0.0025532	0.046365	prenyltransferase
Skav212087	15.0445	0	2670	-8.52166	4.38536	3.09e-09	8.31e-06	NA
Skav210376	0	42.7237	894	8.44495	4.44141	4.2e-09	8.49e-06	NA
Skav223917	0	15.3527	2436	8.41467	4.41413	5.75e-09	9.29e-06	NA
Skav214465	0	33.3809	882	8.07068	4.10763	1.17e-07	6.29e-05	NA
Skav224300	0	154.012	186	8.0313	4.07295	1.67e-07	7.5e-05	NA
Skav231852	0	20.9402	1254	7.90627	3.96345	5.06e-07	0.000170358	NA
Skav226421	0	83.2135	306	7.86206	3.92497	7.4e-07	0.000221536	NA
Skav201922	0	20.2992	1176	7.76936	3.84467	1.61e-06	0.0003523	NA
Skav202248	0	35.0541	681	7.76936	3.84467	1.61e-06	0.0003523	NA
Skav218548	0	18.5918	1284	7.76936	3.84467	1.61e-06	0.0003523	NA
Skav213514	0	19.6476	1134	7.6703	3.75949	2.4e-06	0.000441474	NA
Skav218711	0	15.7397	1365	7.6181	3.71487	3.61e-06	0.000539579	NA
Skav217173	7.31715	0	2544	-7.41657	3.38692	1.96e-05	0.00195351	NA
Skav210363	1.03021	51.0405	951	5.47669	4.77929	1.37e-08	1.58e-05	NA
Skav219926	3.02385	144.901	324	5.42871	4.7361	2.3e-08	2.06e-05	NA
Skav215693	52.432	1.21671	654	-5.25154	4.20629	3.45e-07	0.000133853	NA
Skav231213	0.868554	34.5662	1128	5.16146	4.49768	3.96e-08	2.91e-05	NA
Skav202034	49.2326	1.33288	597	-5.02991	4.0073	1.83e-06	0.000375683	NA
Skav231492	20.0236	0.774432	2055	-4.60413	4.47448	2.95e-08	2.38e-05	NA
Skav202076	19.3136	0.713019	1116	-4.5844	3.62068	4.96e-05	0.00411802	NA
Skav216802	22.2161	0.902187	882	-4.44763	3.50611	0.000109596	0.00691908	NA
Skav234420	21.3448	0.866807	918	-4.44763	3.50611	0.000109596	0.00691908	NA
Skav216288	25.4301	1.08706	732	-4.37405	3.44536	0.000164371	0.00903591	NA
Skav215877	1.87687	36.5852	1044	4.20626	4.50095	1.66e-06	0.000353584	NA
Skav210533	23.4315	1.18943	669	-4.12771	3.24677	0.000884859	0.0235215	NA
Skav210722	18.018	0.914631	870	-4.12771	3.24677	0.000884859	0.0235215	NA
Skav224676	51.5647	2.79203	285	-4.03526	3.17427	0.00136958	0.0305733	NA
Skav204259	8.94729	0.519067	1533	-3.93649	3.09808	0.00213372	0.0413186	NA
Skav230311	1.1108	17.5927	1764	3.90766	4.24554	1.7e-05	0.00178812	NA
Skav204942	2.69898	43.8418	363	3.87455	3.41704	0.000575412	0.0188131	NA
Skav205975	1.13002	18.3559	867	3.87455	3.41704	0.000575412	0.0188131	NA
Skav220780	80.8357	5.25234	303	-3.85827	3.82215	8.17e-05	0.00564579	NA
Skav236178	3.62862	55.9958	270	3.80107	3.35966	0.000884859	0.0235215	NA
Skav211383	0.998704	14.6005	1962	3.79261	4.14891	4.3e-05	0.00378146	NA
Skav228287	2.4072	34.5403	1221	3.78957	4.65167	2.12e-06	0.000398722	NA
Skav211398	0.688979	10.0725	1422	3.72365	3.29983	0.00136958	0.0305733	NA
Skav218473	0.539795	7.89153	1815	3.72365	3.29983	0.00136958	0.0305733	NA
Skav228729	4.43316	57.6094	663	3.647	4.52989	6.09e-06	0.000781621	NA
Skav203006	4.87427	67.3005	201	3.64183	3.23731	0.00136958	0.0305733	NA
Skav211063	0.147173	2.03206	6657	3.64183	3.23731	0.00136958	0.0305733	NA
Skav224043	16.5655	1.28137	1242	-3.60796	3.61611	0.000348534	0.0141533	NA
Skav228785	15.4462	1.19479	1332	-3.60796	3.61611	0.000348534	0.0141533	NA
Skav209521	2.61261	33.9511	375	3.55509	3.17186	0.00213372	0.0413186	NA
Skav209897	1.13002	14.6847	867	3.55509	3.17186	0.00213372	0.0413186	NA
Skav227243	88.0996	7.40213	645	-3.54729	4.98222	1.6e-07	7.5e-05	NA
Skav222651	6.07584	72.7876	645	3.5419	4.80907	1.56e-06	0.0003523	NA
Skav225342	2.64434	32.2158	741	3.53067	3.93297	0.000299755	0.0129536	NA
Skav235808	2.56138	30.1649	765	3.48199	3.8935	0.000419448	0.0158391	NA
Skav220714	24.3615	2.13906	1488	-3.46915	4.37107	5.19e-06	0.000695397	NA
Skav205632	13.7888	1.17886	1350	-3.46437	3.50139	0.000739506	0.0222154	NA
Skav202060	2.57147	28.5432	1143	3.4203	4.33942	4.27e-05	0.00378146	NA
Skav212684	1.85555	20.3453	1056	3.37941	3.81104	0.000589	0.0188131	NA
Skav224035	3.8196	41.8805	513	3.37941	3.81104	0.000589	0.0188131	NA
Skav228561	3.45583	37.8919	567	3.37941	3.81104	0.000589	0.0188131	NA
Skav209269	1.46228	15.0436	2010	3.31106	4.24914	7.63e-05	0.00560478	NA
Skav215780	34.9169	3.33639	477	-3.3049	3.37717	0.00159793	0.0338034	NA
Skav231873	6.19102	60.3397	633	3.24499	4.5583	1.87e-05	0.001887	NA
Skav224569	1.28573	12.5312	1524	3.2104	3.67745	0.000506526	0.0175675	NA
Skav232711	10.8859	100.792	450	3.17821	4.79094	7.2e-06	0.000895125	NA
Skav205671	17.828	1.97451	1209	-3.12117	3.71823	0.000240916	0.0111888	NA
Skav227609	9.82184	87.7496	399	3.11983	4.45473	5.36e-05	0.00433524	NA
Skav229665	65.3152	7.31705	435	-3.11888	4.07822	5.89e-05	0.0046655	NA
Skav233313	10.395	90.7596	1131	3.1101	5.90644	6.68e-08	4.15e-05	NA
Skav211827	2.8647	25.5936	684	3.08562	3.5807	0.00108459	0.0271348	NA
Skav228782	156.859	18.7968	381	-3.04581	5.10067	1.86e-06	0.000375683	NA
Skav216514	58.0102	6.98008	456	-3.0162	3.99508	0.000111734	0.00697869	NA
Skav217565	3.56914	28.9883	549	2.94901	3.47674	0.00236482	0.0439313	NA
Skav236469	0.946598	7.6882	2070	2.94901	3.47674	0.00236482	0.0439313	NA
Skav236336	5.79721	45.5151	507	2.92273	3.93697	0.00119746	0.0286206	NA
Skav211911	25.1212	3.40055	702	-2.83328	3.49667	0.00108459	0.0271348	NA
Skav219599	32.4772	4.39629	543	-2.83328	3.49667	0.00108459	0.0271348	NA
Skav206250	9.70028	70.9066	303	2.82014	3.85698	0.0016487	0.0345284	NA
Skav204043	6.71047	48.1434	876	2.81574	4.72895	4.6e-05	0.00395153	NA
Skav232457	8.06361	57.3056	486	2.79085	4.18922	0.000495363	0.0175675	NA
Skav200309	47.2406	6.67278	477	-2.78591	3.81353	0.000589	0.0188131	NA
Skav228145	17.8632	2.60407	2139	-2.75831	4.51851	6.4e-05	0.00492804	NA
Skav204588	18.506	2.65243	900	-2.75134	3.43578	0.00159793	0.0338034	NA
Skav232233	38.2882	5.48779	435	-2.75134	3.43578	0.00159793	0.0338034	NA
Skav222325	14.3866	94.6462	681	2.70001	5.31205	1.29e-05	0.00149298	NA
Skav209611	7.72961	50.2235	1014	2.67875	4.99614	2.59e-05	0.00246194	NA
Skav209524	49.4812	317.488	198	2.664	5.2824	1.54e-05	0.00165695	NA
Skav207285	2.01902	13.1187	1941	2.6621	4.08818	0.00118483	0.0286206	NA
Skav223295	6.04771	39.2953	648	2.6621	4.08818	0.00118483	0.0286206	NA
Skav212670	11.9688	76.3789	573	2.65042	4.79676	6.6e-05	0.00498397	NA
Skav205991	137.192	21.8008	657	-2.64869	5.72899	2.07e-06	0.000398722	NA
Skav226813	35.1157	5.70415	1116	-2.60558	4.57407	0.000118807	0.00716478	NA
Skav225214	27.8106	4.51752	1233	-2.60267	4.39334	0.000231229	0.0111224	NA
Skav206676	3.94654	24.0402	993	2.5694	4.01652	0.00214237	0.0413186	NA
Skav232000	240.396	40.5232	216	-2.55785	4.96829	2.59e-05	0.00246194	NA
Skav222435	6.02539	36.214	813	2.55665	4.28699	0.0006696	0.0208921	NA
Skav217315	31.8202	5.44088	1170	-2.5318	4.51514	0.00019293	0.00988921	NA
Skav228144	12.2885	2.11711	2631	-2.51806	4.32659	0.000391938	0.0151472	NA
Skav236068	6.94843	40.3105	987	2.51328	4.68699	0.000204856	0.0102823	NA
Skav218667	19.4512	111.419	957	2.50685	6.029	3.75e-06	0.000550888	NA
Skav211821	23.7934	4.16811	2100	-2.50248	4.92337	3.91e-05	0.00354962	NA
Skav207349	19.3589	3.41808	1164	-2.47364	3.85677	0.0016487	0.0345284	NA
Skav220684	5.79721	32.436	1521	2.46533	4.98037	8e-05	0.00564579	NA
Skav211257	14.5745	2.63051	1815	-2.44738	4.0703	0.000883969	0.0235215	NA
Skav213432	27.7282	5.00459	954	-2.44738	4.0703	0.000883969	0.0235215	NA
Skav234403	12.0954	65.4921	486	2.41096	4.40673	0.000860935	0.0235215	NA
Skav202883	21.706	4.00669	993	-2.40983	3.80922	0.00227587	0.0428701	NA
Skav229196	20.1817	3.72532	1068	-2.40983	3.80922	0.00227587	0.0428701	NA
Skav210741	30.2385	162.093	324	2.40511	5.0728	0.000132743	0.00782989	NA
Skav212019	32.3343	173.327	303	2.40511	5.0728	0.000132743	0.00782989	NA
Skav208734	36.0807	6.76257	1059	-2.40196	4.57078	0.000325735	0.0137097	NA
Skav224853	14.4078	76.0623	816	2.38528	5.30194	6.15e-05	0.00477675	NA
Skav215320	36.6939	6.95394	801	-2.38104	4.22053	0.000877744	0.0235215	NA
Skav216281	16.921	3.20674	1737	-2.38104	4.22053	0.000877744	0.0235215	NA
Skav226500	22.3682	116.271	438	2.36081	5.03759	0.000192772	0.00988921	NA
Skav216781	106.1	20.7794	1302	-2.35171	6.38213	2.83e-06	0.000497082	NA
Skav200356	30.3249	155.357	420	2.34285	5.37626	6.53e-05	0.00498016	NA
Skav202012	68.6552	13.5636	528	-2.32623	4.51177	0.000521035	0.0177654	NA
Skav229955	9.22531	46.455	1062	2.3151	5.00147	0.000281038	0.0125473	NA
Skav218799	19.6733	98.0014	747	2.30379	5.53954	4.65e-05	0.00395153	NA
Skav231379	8.59411	42.753	912	2.29441	4.69003	0.000415	0.0158189	NA
Skav228220	76.8414	15.6025	510	-2.28856	4.62432	0.000518548	0.0177654	NA
Skav212086	75.183	15.2658	417	-2.28466	4.32297	0.00111107	0.0276228	NA
Skav212392	27.3572	5.55483	1146	-2.28466	4.32297	0.00111107	0.0276228	NA
Skav215112	5.16326	25.1614	1518	2.26475	4.66704	0.000518548	0.0177654	NA
Skav201383	73.0499	15.1235	684	-2.26422	4.9627	0.000153941	0.00856321	NA
Skav216734	125.228	25.926	399	-2.26422	4.9627	0.000153941	0.00856321	NA
Skav209317	46.2136	221.453	636	2.25214	6.45575	7.99e-06	0.000978289	NA
Skav206726	9.009	43.2925	1305	2.24988	5.1944	0.000201115	0.0101576	NA
Skav204879	24.1454	115.338	2394	2.24966	7.40634	1.54e-06	0.0003523	NA
Skav205423	58.8243	12.356	966	-2.24497	5.14482	0.000115634	0.0070791	NA
Skav230029	20.475	95.6205	957	2.21292	5.86139	4.31e-05	0.00378146	NA
Skav235454	15.0727	70.3914	780	2.20873	5.1621	0.000238999	0.0111888	NA
Skav216695	16.7475	78.2127	468	2.20353	4.61989	0.000812684	0.0234284	NA
Skav213395	72.1505	333.096	774	2.20042	7.3174	2.91e-06	0.000500663	NA
Skav215407	123.874	27.4389	522	-2.17021	5.33903	0.00012861	0.00769853	NA
Skav230523	9.60518	43.4642	714	2.15595	4.41013	0.00220539	0.0420325	NA
Skav224404	7.41016	33.1016	1851	2.14621	5.32126	0.000206725	0.010312	NA
Skav228498	37.0012	163.327	609	2.13249	5.9905	4.9e-05	0.00411802	NA
Skav209620	33.7837	149.39	261	2.1267	4.71567	0.000785983	0.0230965	NA
Skav229208	169.926	38.8161	369	-2.12589	5.3043	0.000176356	0.00951703	NA
Skav213819	8.31285	36.1695	1650	2.10831	5.29175	0.000284633	0.0125689	NA
Skav219112	752.346	3216.38	642	2.0915	10.3171	1.31e-06	0.000340816	NA
Skav225337	223.807	53.7905	429	-2.05585	5.91844	8.59e-05	0.00578452	NA
Skav219277	16.1939	67.9548	726	2.05473	5.04282	0.000817574	0.0234284	NA
Skav232206	7.89308	32.8549	993	2.03804	4.49453	0.00255104	0.046365	NA
Skav219056	28.7387	118.829	375	2.03255	4.90967	0.00123951	0.0292025	NA
Skav236025	141.99	580.459	414	2.02516	7.24949	1.45e-05	0.00159991	NA
Skav211945	34.6041	140.526	453	2.01004	5.3969	0.000382303	0.0150702	NA
Skav205667	14.3235	55.8406	684	1.94681	4.71868	0.00172689	0.0355666	NA
Skav219935	38.1712	144.678	462	1.9115	5.48193	0.000492806	0.0175675	NA
Skav228010	5.53519	20.8726	2478	1.90227	5.13408	0.00123927	0.0292025	NA
Skav229275	32.0045	118.829	1500	1.88592	6.85417	7.71e-05	0.00561214	NA
Skav232028	14.1375	52.819	693	1.88558	4.67318	0.00261795	0.047328	NA
Skav218168	6.39301	23.7983	1839	1.8823	4.91245	0.00241222	0.0444429	NA
Skav203891	184.773	684.048	228	1.88139	6.66684	9.31e-05	0.00616615	NA
Skav203643	23.1693	85.1287	888	1.86764	5.65963	0.000580014	0.0188131	NA
Skav223250	19.4556	71.1077	705	1.85728	5.1003	0.0017297	0.0355666	NA
Skav216195	160.355	573.37	501	1.83256	7.54184	5.98e-05	0.004688	NA
Skav213197	73.743	259.254	930	1.80792	7.2982	8.58e-05	0.00578452	NA
Skav213855	134.381	472.107	627	1.80723	7.59	6.98e-05	0.00522306	NA
Skav222964	68.3531	240.569	258	1.80477	5.40134	0.0010055	0.026043	NA
Skav205802	224.315	783.673	594	1.79966	8.2377	4.99e-05	0.00411802	NA
Skav233432	23.9573	82.9525	2331	1.78559	6.99029	0.000149597	0.00851331	NA
Skav228566	19.1511	65.4921	972	1.76369	5.44438	0.00181063	0.0369487	NA
Skav204368	22.9872	77.8991	1236	1.75265	6.01834	0.000700431	0.0216037	NA
Skav225790	44.6894	148.908	855	1.72931	6.41377	0.000423826	0.0159261	NA
Skav218322	129.748	429.407	1110	1.72165	8.289	9.45e-05	0.00620529	NA
Skav234864	90.4601	298.865	639	1.71802	6.9876	0.000235097	0.0111754	NA
Skav201375	26.3118	86.7382	633	1.71016	5.25342	0.00223194	0.0424385	NA
Skav231901	19.9363	64.7687	1032	1.69038	5.52682	0.00207322	0.0406643	NA
Skav201497	277.793	890.38	723	1.67565	8.73015	0.000115016	0.0070791	NA
Skav223412	21.2182	67.4347	2124	1.66157	6.59443	0.000578316	0.0188131	NA
Skav200911	216.099	671.489	807	1.63084	8.49398	0.000187907	0.00986024	NA
Skav228247	14.5145	43.9805	1755	1.59101	5.7474	0.00217445	0.0418375	NA
Skav215367	69.5665	208.742	507	1.57805	6.18941	0.00140238	0.0312193	NA
Skav233971	223.336	667.386	465	1.57407	7.7111	0.000419353	0.0158391	NA
Skav215621	70.9948	211.041	690	1.56538	6.64028	0.00104677	0.0268537	NA
Skav227582	1149.32	3395.43	1011	1.55851	11.1664	0.000221078	0.0106978	NA
Skav209237	200.97	581.494	312	1.52692	6.96011	0.00107734	0.0271348	NA
Skav223864	254.004	725.734	216	1.5085	6.75816	0.00143443	0.0315356	NA
Skav226052	257.419	705.234	255	1.44824	6.96756	0.00179902	0.0368048	NA
Skav203890	304.31	828.885	264	1.44017	7.24788	0.0016493	0.0345284	NA
Skav212328	595.15	1615.01	777	1.43578	9.7493	0.00072667	0.0222154	NA
Skav235773	117.203	313.301	861	1.41334	7.5525	0.00160465	0.0338568	NA
Skav230623	65.8265	174.925	1533	1.4048	7.54635	0.00172492	0.0355666	NA
Skav208764	199.106	526.208	930	1.39734	8.40767	0.00133886	0.0305733	NA
Skav220361	143.649	377.356	873	1.38838	7.84418	0.00174339	0.0357571	NA
Skav231762	196.612	511.54	588	1.37443	7.71816	0.00203115	0.0401314	NA
Skav201614	272.147	688.158	540	1.33349	8.03134	0.00233623	0.0437015	NA
Skav216305	217.461	539.848	1275	1.30723	8.92184	0.00228833	0.0429874	NA
Skav230490	367.996	903.12	615	1.2906	8.61885	0.00271988	0.0489518	NA
*NA, not annotatable.
