# Supplementary material for: Transcriptomic Responses to Thermal Stress and Varied Phosphorus Conditions in Fugacium kawagutii
Source: Microorganisms. 2019 Apr 2;7(4):96. doi: 10.3390/microorganisms7040096 (PMC6517890; doi:10.3390/microorganisms7040096)
Supplement: Supplementary file 1 [file microorganisms-07-00096-s001.zip › Table S3.xlsx]

## Sheet: Sheet1
Table S3. Information of differentially expressed genes in response to phosphorus stress in F. kawagutii.
Gene ID	Ctrl. RPKM	PD RPKM	Length	logFC(PD/Ctrl.)	logCPM	PValue	FDR	Annotation*	Functional category
Skav217756	52.5185	167.442	894	1.50888	6.62396	0.00156971	0.0299068	superoxide dismutase (Manganese/iron)	antioxidant protein
Skav217755	581.01	1594.93	798	1.29473	9.73121	0.00221829	0.0379328	superoxide dismutase (Manganese/iron )	antioxidant protein
Skav229585	0	10.9569	1716	7.44065	3.53823	1.27e-05	0.000899223	Heat shock protein DnaJ	chemical defense
Skav206179	3.52489	18.2418	1665	2.19109	4.3338	0.00220539	0.037799	Heat shock protein Hsp90	chemical defense
Skav200626	6.07551	28.9462	1449	2.07823	4.77217	0.00131742	0.0263609	Heat shock protein DnaJ (Hsp40)	chemical defense
Skav228425	6.99933	30.1854	1677	1.9378	5.04536	0.0014637	0.0284707	Heat shock protein DnaJ (chaperone protein DNA)	chemical defense
Skav223433	27.2551	101.495	969	1.73116	5.98911	0.000751116	0.0184775	Major facilitator superfamily MFS-1	efflux protein
Skav201392	1.65789	22.4709	1770	3.55557	4.55387	1.12e-05	0.000849817	Ankyrin repeat containing protein	duplicated gene families (expanded)
Skav203257	4.60309	20.4185	3825	1.98131	5.6245	0.000276316	0.00895777	Ankyrin repeat containing protein	duplicated gene families (expanded)
Skav203662	43.6977	206.261	291	2.06851	5.25241	0.000453206	0.0128061	Ankyrin repeat containing protein	duplicated gene families (expanded)
Skav204467	0	12.6426	1716	7.64599	3.71047	3.61e-06	0.000363345	Ankyrin repeat containing protein	duplicated gene families (expanded)
Skav205756	19.7607	91.3075	396	2.03266	4.58385	0.0032271	0.0488976	Ankyrin repeat containing protein	duplicated gene families (expanded)
Skav207051	6.65413	51.6539	588	2.76433	4.26728	0.000511792	0.0138085	Ankyrin repeat containing protein	duplicated gene families (expanded)
Skav208024	0.787566	38.4285	1242	5.31316	4.72773	1.77e-08	6.71e-06	Ankyrin repeat containing protein	duplicated gene families (expanded)
Skav213800	0.86486	16.6243	1131	3.97425	3.59174	0.000506526	0.0137999	Ankyrin repeat containing protein	duplicated gene families (expanded)
Skav213825	22.7667	81.1521	1203	1.66824	5.99219	0.000974212	0.0222025	Ankyrin repeat containing protein	duplicated gene families (expanded)
Skav226129	26.1647	130.942	486	2.15275	5.31795	0.000243475	0.008214	Ankyrin repeat containing protein	duplicated gene families (expanded)
Skav227830	6.6437	25.692	1914	1.78151	5.03463	0.00308402	0.0480349	Ankyrin repeat containing protein	duplicated gene families (expanded)
Skav231185	0	12.1743	1782	7.64599	3.71047	3.61e-06	0.000363345	Ankyrin repeat containing protein	duplicated gene families (expanded)
Skav233228	3.06873	21.5529	1275	2.62048	4.15391	0.00115274	0.0241642	Ankyrin repeat containing protein	duplicated gene families (expanded)
Skav200325	0.99482	7.17088	3933	2.65781	4.18316	0.00115274	0.0241642	EF-hand calcium-binding protein	duplicated gene families (expanded)
Skav202533	9.40535	37.6643	1248	1.83112	4.96507	0.00286303	0.0453529	EF-hand calcium-binding protein	duplicated gene families (expanded)
Skav204069	0.362952	3.30943	8085	2.98558	4.0863	0.000252157	0.00830332	EF-hand calcium-binding protein	duplicated gene families (expanded)
Skav200171	2.08673	16.1987	1875	2.76433	4.26728	0.000511792	0.0138085	F-box and FNIP repeat-containing protein	duplicated gene families (expanded)
Skav203044	0	15.7971	1236	7.49479	3.58337	8.28e-06	0.000659668	F-box and FNIP repeat-containing protein	duplicated gene families (expanded)
Skav203347	2.72847	18.1545	2151	2.55251	4.61487	0.000204856	0.00741739	F-box and FNIP repeat-containing protein	duplicated gene families (expanded)
Skav205075	0	11.141	2142	7.78284	3.82673	1.09e-06	0.000144622	F-box and FNIP repeat-containing protein	duplicated gene families (expanded)
Skav214364	0	15.1118	1962	8.09472	4.09567	1.3e-06	0.000164601	F-box and FNIP repeat-containing protein	duplicated gene families (expanded)
Skav214480	0	11.5397	1692	7.49479	3.58337	8.28e-06	0.000659668	F-box and FNIP repeat-containing protein	duplicated gene families (expanded)
Skav216805	3.80236	18.2721	2058	2.08907	4.62664	0.00212538	0.0370257	F-box and FNIP repeat-containing protein	duplicated gene families (expanded)
Skav220269	2.19811	17.8757	1335	2.82123	3.95636	0.000872039	0.0202042	F-box and FNIP repeat-containing protein	duplicated gene families (expanded)
Skav230021	0.923661	14.3402	2118	3.72974	4.19804	2.31e-05	0.00141123	F-box and FNIP repeat-containing protein	duplicated gene families (expanded)
Skav232421	9.5275	33.262	1848	1.63636	5.36463	0.00330738	0.0497534	F-box and FNIP repeat-containing protein	duplicated gene families (expanded)
Skav207204	20.6861	77.1948	993	1.73312	5.64585	0.00136416	0.0269532	Glycoside hydrolase	duplicated gene families
Skav222341	3.13512	14.2379	2184	2.00589	4.39132	0.00321704	0.0488976	Glycoside hydrolase	duplicated gene families
Skav228600	24.792	79.9803	1302	1.52499	6.11371	0.00256553	0.0418287	Glycoside hydrolase	duplicated gene families
Skav232823	2.93741	29.86	1332	3.15216	4.58165	3.04e-05	0.00164363	Glycoside hydrolase	duplicated gene families
Skav207769	2.4152	26.7835	810	3.24638	3.80478	0.000589	0.0152049	Glycosyl transferase	duplicated gene families
Skav211516	15.9606	76.6983	858	2.0949	5.37245	0.000244075	0.008214	Glycosyl transferase	duplicated gene families
Skav218418	2.93741	38.3656	999	3.50228	4.50914	1.87e-05	0.00119272	Glycosyl transferase	duplicated gene families
Skav200281	2.5623	25.5733	1527	3.12576	4.55987	3.89e-05	0.00198175	Pentatricopeptide repeat-containing protein	duplicated gene families (expanded)
Skav201456	11.7208	55.9303	918	2.08267	5.04043	0.000480429	0.0133056	Pentatricopeptide repeat-containing protein	duplicated gene families (expanded)
Skav206850	0	16.4015	1455	7.78284	3.82673	1.09e-06	0.000144622	Pentatricopeptide repeat-containing protein	duplicated gene families (expanded)
Skav218166	2.34009	30.564	1254	3.50228	4.50914	1.87e-05	0.00119272	Pentatricopeptide repeat-containing protein	duplicated gene families (expanded)
Skav218478	1.5905	30.5724	1230	4.03688	4.45668	2.2e-06	0.000258173	pentatricopeptide repeat-containing protein	duplicated gene families (expanded)
Skav220074	24.152	109.366	324	2.0036	4.56194	0.0032271	0.0488976	pentatricopeptide repeat-containing protein	duplicated gene families (expanded)
Skav220831	0	20.6843	909	7.44065	3.53823	1.27e-05	0.000899223	Pentatricopeptide repeat-containing protein	duplicated gene families (expanded)
Skav223699	5.90674	33.1883	828	2.30557	4.1901	0.00240987	0.0395995	Pentatricopeptide repeat-containing protein	duplicated gene families (expanded)
Skav226499	5.37154	30.9753	1821	2.35427	5.12642	0.000115634	0.00464708	pentatricopeptide repeat-containing protein	duplicated gene families (expanded)
Skav227998	8.41787	36.9253	1743	1.96404	5.36432	0.000504622	0.0137999	Pentatricopeptide repeat-containing protein	duplicated gene families (expanded)
Skav230788	4.87555	22.0776	1605	2.0036	4.56194	0.0032271	0.0488976	Pentatricopeptide repeat-containing protein	duplicated gene families (expanded)
Skav203439	0	48.2103	645	8.16319	4.15539	6.64e-07	0.000102515	regulator of chromosome condensation	duplicated gene families
Skav211218	1.61412	29.8331	1212	3.98046	4.40871	2.92e-06	0.000309265	regulator of chromosome condensation	duplicated gene families
Skav212117	1.23039	11.3704	1590	2.98478	3.60011	0.00237037	0.039259	regulator of chromosome condensation	duplicated gene families
Skav221182	11.5324	74.4083	933	2.51709	5.38435	2.96e-05	0.00163373	regulator of chromosome condensation	duplicated gene families
Skav221476	5.47987	39.7026	1785	2.68301	5.39232	6.52e-06	0.000567812	regulator of chromosome condensation	duplicated gene families
Skav226861	6.84624	36.6955	1143	2.24618	4.74749	0.000759269	0.0186233	regulator of chromosome condensation	duplicated gene families
Skav229577	2.71145	27.5631	1443	3.15216	4.58165	3.04e-05	0.00164363	regulator of chromosome condensation	duplicated gene families
Skav233461	3.15026	23.29	1242	2.6942	4.21178	0.000877744	0.0202802	regulator of chromosome condensation	duplicated gene families
Skav200363	0	24.7721	759	7.44065	3.53823	1.27e-05	0.000899223	zinc finger protein	duplicated gene families (expanded)
Skav213700	0.53539	11.4787	1827	4.13093	3.71852	0.000240916	0.008214	zinc finger protein	duplicated gene families (expanded)
Skav213977	6.30662	33.1038	1551	2.21889	5.01975	0.000283084	0.00910659	zinc finger protein	duplicated gene families (expanded)
Skav215618	0	44.8187	597	7.94719	3.9678	3.68e-06	0.000366021	zinc finger protein	duplicated gene families (expanded)
Skav225863	30.3485	96.6508	1257	1.50682	6.3325	0.00218316	0.037799	zinc finger protein	duplicated gene families (expanded)
Skav228742	18.4558	101.575	477	2.28584	4.93298	0.00033982	0.0103732	zinc finger protein	duplicated gene families (expanded)
Skav230550	28.7996	101.896	951	1.65753	5.98422	0.00107337	0.0237474	zinc finger protein	duplicated gene families (expanded)
Skav233452	23.1243	83.1999	1269	1.68194	6.09769	0.000881171	0.0203033	zinc finger protein	duplicated gene families (expanded)
Skav217143	75.968	228.753	1764	1.42772	8.04853	0.00118857	0.0243774	Carbohydrate/puine kinase	heme binding
Skav235396	10.544	52.1679	1206	2.13629	5.30509	0.000243475	0.008214	Flavin-containing monooxygenase	oxidative
Skav216697	28.2161	91.167	936	1.52658	5.83783	0.00303483	0.0474455	Monooxygenase	oxidative
Skav218074	0	17.6083	1191	7.59733	3.6694	5.45e-06	0.000505618	Haem peroxidase	oxidoreductase activity
Skav218622	7.96637	36.1788	1719	2.01351	5.30944	0.000444487	0.0126884	Haem peroxidase	oxidoreductase activity
Skav233470	0.646288	10.9895	3027	3.86054	4.30742	9.35e-06	0.000730655	Cytochrome P450	oxidoreductase activity
Skav233641	20.2266	2.99072	1209	-2.88257	3.91335	0.000111734	0.00453663	Nitrate reductase (Cytochrome b5)	oxidoreductase activity
Skav224515	13.3994	73.7464	657	2.28584	4.93298	0.00033982	0.0103732	Cytochrome P450	oxidoreductase activity
Skav228962	24.3602	113.599	522	2.05105	5.23892	0.000453206	0.0128061	Globin	oxidoreductase activity
Skav222992	8.52853	36.376	1491	1.92257	5.14058	0.00117135	0.0242825	Cytochrome P450	oxidoreductase activity
Skav216729	60.1231	171.643	2115	1.3508	7.91836	0.00218777	0.037799	Cytochrome b5	oxidoreductase activity
Skav218595	2.26819	35.2145	1725	3.76175	5.09798	1.74e-07	3.39e-05	Alkaline phosphatase	P uptake, translocation and recycling
Skav219073	7.46685	41.402	786	2.29028	4.40969	0.00135615	0.0268787	Phosphoserine phosphatase	P uptake, translocation and recycling
Skav216488	6.14227	26.4892	1911	1.9378	5.04536	0.0014637	0.0284707	Phosphoglycolate phosphatase	P uptake, translocation and recycling
Skav220138	11.593	46.6033	1350	1.83879	5.35612	0.00126922	0.0255186	Protein phosphatase 2C	P uptake, translocation and recycling
Skav220239	19.7847	117.015	1236	2.39765	6.40692	2.85e-06	0.000309265	Triose phosphate/phosphate translocator (TPT)	P uptake, translocation and recycling
Skav216485	19.9333	2.10526	687	-3.31059	3.11816	0.00136958	0.0269532	Metal-dependent phosphohydrolase	P uptake, translocation and recycling
Skav211184	79.043	353.056	297	1.99277	6.02705	0.000142352	0.00550237	Chlorophyll A-C binding protein	photosynthetic apparatus
Skav230118	101.298	341.685	927	1.59112	7.66272	0.000388929	0.0116595	Chlorophyll A-C binding protein	photosynthetic apparatus
Skav211183	264.917	836.148	288	1.49508	7.29745	0.00101642	0.0228557	Chlorophyll A-C binding protein	photosynthetic apparatus
Skav226816	1858.36	412.665	729	-2.33252	9.74488	9.68e-08	2.25e-05	chloroplast light harvesting complex protein	photosynthetic apparatus
Skav226817	1830.19	272.795	729	-2.90737	9.64139	9.44e-11	1.13e-07	cholroplast light harvesting complex protein	photosynthetic apparatus
Skav232505	1079.5	194.362	666	-2.63448	8.78337	4.64e-09	2.28e-06	Flavodoxin	photosynthetic apparatus
Skav235559	119.166	409.91	591	1.61904	7.27598	0.000435735	0.0125672	Ferredoxin (Electron carrier protein)	photosynthetic apparatus
Skav210571	4.18016	45.326	702	3.23463	4.28755	4.27e-05	0.00210002	Photosystem I PsaD	photosystem I,photosystem I reaction center
Skav210569	90.5701	318.312	702	1.64988	7.15465	0.000358766	0.0108329	Photosystem I protein subunit II (Photosystem I PsaD)	photosystem I,photosystem I reaction center
Skav209900	6.5315	0	3744	-7.97917	3.70926	7.4e-07	0.000110553	photosystem I reaction center subunit IV	photosystem I,photosystem I reaction center
Skav211141	0	72.1991	621	8.68958	4.62176	5.39e-09	2.51e-06	Chlorophyll A-C binding protein	photosystem II, photosyntheis light harvesting
Skav224751	0	47.1229	399	7.44065	3.53823	1.27e-05	0.000899223	Chlorophyll A-C binding protein	photosystem II, photosyntheis light harvesting
Skav215433	3.24969	32.8343	903	3.13311	4.20491	0.000102431	0.00428368	Chlorophyll A-C binding protein	photosystem II, photosyntheis light harvesting
Skav230119	40.0415	157.177	1026	1.80843	6.66135	0.000190628	0.00702383	Chlorophyll A-C binding protein	photosystem II, photosyntheis light harvesting
Skav209581	19.1203	73.6547	972	1.77838	5.54344	0.00109218	0.0237891	Chlorophyll A-C binding protein	photosystem II, photosyntheis light harvesting
Skav221984	113.159	380.011	510	1.58412	6.96909	0.000713248	0.0178078	Chlorophyll A-C binding protein	photosystem II, photosyntheis light harvesting
Skav208381	20.9008	66.4437	1872	1.50431	6.36593	0.00194468	0.0347172	Chlorophyll A-C binding protein	photosystem II, photosyntheis light harvesting
Skav211182	296.552	903.37	630	1.44461	8.53536	0.000864698	0.0202042	Chlorophyll A-C binding protein	photosystem II, photosyntheis light harvesting
Skav225323	0.963227	10.6818	2031	3.24638	3.80478	0.000589	0.0152049	AAA+ type ATPase	production of chemical energy
Skav215268	5.9621	37.7418	2625	2.49297	5.87142	6.03e-06	0.00053696	p-type ATPase transporter	production of chemical energy
Skav213086	9.70394	53.0888	504	2.26725	4.16093	0.00312822	0.0485116	ATPase subunit alpha	production of chemical energy
Skav210684	1085.35	217.937	219	-2.47543	7.20672	1.41e-07	2.96e-05	ATPase subunit C	production of chemical energy
Skav208117	91.8193	374.046	1044	1.86333	7.8995	3.51e-05	0.00181406	Glyceraldehyde 3-phosphate dehydrogenase	production of chemical energy
Skav219121	12.8988	47.6806	1365	1.71868	5.42544	0.00194178	0.0347172	Geranylgeranyl diphosphate reductase	production of chemical energy
Skav201254	0	18.335	1341	7.82572	3.86339	1.09e-06	0.000144622	E3 ubiquitin-protein ligase HERC2
Skav212122	0.727795	12.9135	1344	3.85946	3.50013	0.00108459	0.0237474	E3 ubiquitin-protein ligase HERC2
Skav201452	4.88102	36.0856	1002	2.70014	4.49855	0.000246499	0.008214	E3 ubiquitin-protein ligase HERC2
Skav235443	6.41414	41.0973	915	2.49822	4.57187	0.000325735	0.0100905	Ubiquitin supergroup
Skav232476	14.5994	63.5609	1206	1.95438	5.60375	0.000356593	0.0108063	ubiquitin ligase complex protein
Skav200422	33.0078	118.443	1215	1.67896	6.52955	0.000578316	0.0152049	E3 ubiquitin-protein ligase HERC2
Skav201857	15.2211	53.8961	1221	1.65701	5.45311	0.00235879	0.039259	E3 ubiquitin-protein ligase HERC2
Skav201252	0	26.6442	2307	9.14382	5.03322	5.96e-11	8.31e-08	Reticulocyte-binding protein 2
Skav219512	0	17.9208	2058	8.40856	4.37126	7.22e-08	1.78e-05	FAD linked oxidase
Skav212305	0	25.3397	1113	8.02284	4.03322	1.83e-06	0.000218509	Pyrrolo-quinoline quinone repeat
Skav231133	0	14.0248	1650	7.73865	3.78907	1.61e-06	0.000198406	UDP-N-acetylglucosamine-peptide N-acetylglucosaminyltransferase
Skav222340	0	6.63235	3162	7.59733	3.6694	5.45e-06	0.000505618	Lipase
Skav216577	0	17.0441	1188	7.54697	3.62707	8.28e-06	0.000659668	Beta-ketoacyl synthase
Skav214479	0	12.2889	1530	7.44065	3.53823	1.27e-05	0.000899223	Amine oxidase
Skav211779	0	15.0657	1248	7.44065	3.53823	1.27e-05	0.000899223	HhH-GPD domain
Skav209811	0	14.7121	1278	7.44065	3.53823	1.27e-05	0.000899223	O-methyltransferase
Skav211227	0.599361	25.7004	1632	5.1272	4.56379	1.15e-07	2.6e-05	UDP-N-acetylglucosamine-peptide N-acetylglucosaminyltransferase
Skav217360	3.58299	135.095	273	4.94216	4.40236	6.4e-07	0.000100931	Enolase
Skav217233	1.66353	59.0331	588	4.85496	4.32692	1.16e-06	0.0001511	Sec23/Sec24 (protein transprot）
Skav224893	14.7091	428.637	798	4.69157	7.42981	6.73e-17	5.63e-13	serine/threonine-protein kinase
Skav202974	17.3076	0.82552	1752	-4.45184	4.06872	4.78e-07	8.16e-05	Structural maintenance of chromosomes protein
Skav211207	0.713462	16.3514	1371	4.22667	3.79692	0.000116677	0.00464708	p21-activated protein kinase
Skav217700	27.0102	1.42634	507	-4.21298	3.04959	0.000193974	0.00708472	Transmembrane protein 65
Skav227100	1.41762	30.3935	690	4.13093	3.71852	0.000240916	0.008214	Mitochondrial glycoprotein
Skav210583	10.2157	0.629378	1149	-3.99228	2.87919	0.000517265	0.0138803	Ammonium transporter
Skav234488	2.77491	51.2876	705	3.98046	4.40871	2.92e-06	0.000309265	Poly(ADP-ribose) polymerase
Skav225289	1.07608	20.6843	909	3.97425	3.59174	0.000506526	0.0137999	Adenylate cyclase
Skav210337	0.594986	10.1171	1644	3.79846	3.45191	0.00159793	0.0301737	NAD-dependent histone deacetylase
Skav233119	81.5131	6.55032	1104	-3.77935	5.65428	3.33e-10	2.53e-07	Protein MEI2-like 4
Skav229140	2.3457	38.1521	417	3.73475	3.40191	0.00236482	0.039259	Cysteine hydrolase
Skav223753	1.77202	24.4545	1656	3.5815	4.57569	8.67e-06	0.000684432	Glucose-dependent insulinotropic receptor
Skav205862	1.94658	26.6236	1005	3.54758	4.04771	8.1e-05	0.00354602	UAA transporter
Skav201917	0.928924	11.9038	3159	3.47488	4.48622	2.42e-05	0.00145823	Helicase
Skav223334	1.53436	19.8513	1275	3.46774	3.98261	0.000154712	0.00590873	Forkhead-associated (FHA) domain
Skav205141	0.884809	11.1204	2211	3.4261	3.94886	0.000214972	0.00758661	Cathepsin B-like cysteine proteinase
Skav218001	1.7915	21.6328	1638	3.3894	4.41505	1.38e-05	0.00093909	MHCK/EF2 kinase
Skav231160	1.23739	14.6369	1581	3.33904	3.87873	0.000299755	0.00949215	O-acetyltransferase CAS1 (Cas1p-like)
Skav236583	38.3591	422.807	1122	3.29748	7.97321	1.24e-11	2.59e-08	CMP/dCMP deaminase
Skav207408	8.02097	0.88949	2439	-3.2712	3.57209	0.000240916	0.008214	Kelch repeat-containing protein
Skav223273	0.704978	7.81789	2775	3.24638	3.80478	0.000589	0.0152049	Extracellular nuclease
Skav231447	37.1814	4.22898	342	-3.20445	3.03928	0.00213372	0.0370257	Cyclic nucleotide-binding domain containing protein
Skav214223	1.07786	11.5545	1815	3.19772	3.76624	0.000829981	0.0197777	Pseudouridine synthase I
Skav220229	43.7081	5.38559	3894	-3.17603	6.63163	5.14e-10	3.31e-07	RNA helicase
Skav226139	4.00064	41.4077	489	3.14736	3.72658	0.0011736	0.0242825	DNA recombination and repair protein RecA
Skav235541	1.22117	12.188	1602	3.09517	3.68572	0.0011736	0.0242825	C2 calcium-dependent membrane targeting
Skav210777	23.2894	3.13054	924	-3.01035	3.7268	0.000419448	0.0121815	Protein MEI2-like 5
Skav200161	9.36595	1.2983	1671	-2.95106	3.32386	0.00159793	0.0301737	Phospholipid/glycerol acyltransferase
Skav231883	9.53369	81.7602	513	2.91366	4.67119	4.6e-05	0.00223736	propionyl-CoA synthetase
Skav218370	3.6228	31.2474	810	2.90574	4.02288	0.000466301	0.0130624	Guanylate-binding protein
Skav232427	9.27163	78.8273	633	2.90528	4.9004	1.44e-05	0.00097204	Tetratricopeptide repeat-containing protein
Skav229410	232.894	35.5121	672	-2.86957	6.5458	1.68e-08	6.68e-06	O-acetyl-ADP-ribose deacetylase(ADP-ribose-1 monophosphate processing)
Skav209054	2.94626	23.96	1992	2.84129	4.84785	2.21e-05	0.00135853	Sel1-like
Skav229586	28.6805	4.46392	648	-2.79987	3.56304	0.0011736	0.0242825	Endoglucanase-5
Skav234105	1.55017	12.2245	1893	2.77704	3.92183	0.000872039	0.0202042	Helicase
Skav202297	1.48206	11.6874	1980	2.77704	3.92183	0.000872039	0.0202042	Serine/threonine-protein kinase
Skav208263	3.16044	24.5335	1857	2.77433	4.79321	4.24e-05	0.0020985	Tetratricopeptide repeat
Skav217361	10.0841	77.0372	582	2.7513	4.7745	5.29e-05	0.00252486	Enolase
Skav235175	2.62416	18.9155	1491	2.65781	4.18316	0.00115274	0.0241642	Sulfatase
Skav217012	7.24561	51.7815	810	2.65533	4.69701	0.000103342	0.00430026	Poly(ADP-ribose) polymerase
Skav229029	95.7636	16.8568	429	-2.64996	4.65987	2.89e-05	0.00162699	Kelch repeat protein
Skav225189	285.764	51.2581	1044	-2.63846	7.51091	1.93e-08	6.71e-06	Iron permease FTR1
Skav205769	32.946	5.87931	861	-2.62258	4.15184	0.000211448	0.00753619	FMN-dependent dehydrogenase (Cytochrome b2)
Skav200999	2.74763	18.9591	1068	2.58536	3.7742	0.00314942	0.0485116	Cysteine dioxygenase type I
Skav228627	4.29016	29.1799	1140	2.58022	4.40329	0.000519431	0.0138803	O-methyltransferase
Skav227679	2.32066	15.441	2529	2.55251	4.61487	0.000204856	0.00741739	UDP-N-acetylglucosamine-peptide N-acetylglucosaminyltransferase
Skav231446	4.04675	26.0712	1692	2.50887	4.78001	0.000138966	0.00542173	MHCK/EF2 kinase
Skav213840	5.05507	32.7008	774	2.50233	4.06221	0.002639	0.042565	Met-10+ like-protein
Skav203102	182.368	36.1869	1239	-2.49238	7.1308	1.45e-07	2.96e-05	Epoxide hydrolase
Skav212599	3.40821	21.5575	2583	2.48611	5.09198	6.37e-05	0.00292659	Leucine-rich repeat
Skav213831	882.074	182.827	621	-2.43125	8.42084	6.02e-08	1.53e-05	Peroxiredoxin (OsmC-like protein)
Skav223415	12.5137	75.0396	1407	2.41573	5.96928	6.6e-06	0.000568877	Cation/H+ exchanger
Skav235674	2.64163	15.9027	2592	2.41127	4.7027	0.000266845	0.00871833	Integrase
Skav211825	22.634	134.772	1599	2.40886	6.96234	8.13e-07	0.000117174	UDP-glucosyltransferase
Skav236764	5.20296	29.4904	1128	2.32188	4.43408	0.0010655	0.0236388	Potassium channel
Skav231885	26.8514	145.576	765	2.27135	6.06388	1.75e-05	0.00114141	AMP-dependent synthetase and ligase
Skav218297	7.52428	40.7934	780	2.25797	4.38486	0.00172833	0.0317263	Tetratricopeptide repeat-containing (Hsp90 cochaperone)
Skav208858	142.18	33.194	915	-2.25659	6.37325	4.81e-06	0.000462341	WD40 repeat
Skav231884	28.6639	148.34	273	2.19569	4.70839	0.00114297	0.0241642	AMP-dependent synthetase/ligase
Skav228249	3.2374	16.754	2115	2.19371	4.53357	0.00101927	0.0228557	ADP-ribosylglycohydrolase
Skav202476	6.81303	35.2583	1005	2.19371	4.53357	0.00101927	0.0228557	UDP galactose transporter-related protein (UAA transporter)
Skav228607	10.8684	56.2454	540	2.19109	4.3338	0.00220539	0.037799	14-3-3 protein
Skav213041	268.383	65.5923	441	-2.19041	6.24933	1.32e-05	0.000917068	Peptidase C46
Skav226966	208.742	51.0162	567	-2.19041	6.24933	1.32e-05	0.000917068	Ribosomal protein L6
Skav227463	2.35629	11.7586	3321	2.14337	4.66813	0.00140429	0.027507	Poly [ADP-ribose] polymerase
Skav221165	11.3031	55.924	1125	2.13629	5.30509	0.000243475	0.008214	Transmembrane receptor
Skav224241	5.52631	27.432	1239	2.13378	4.48779	0.00160897	0.0301737	Pseudouridine synthase
Skav220857	6.49219	31.4647	1356	2.10283	4.791	0.00108274	0.0237474	Peptidase M1
Skav227233	6.52105	31.3367	1200	2.08907	4.62664	0.00212538	0.0370257	Mannonate dehydratase
Skav226808	23.9638	113.278	1347	2.07568	6.53304	2.9e-05	0.00162699	Ornithine aminotransferase
Skav202779	13.3083	61.7661	1323	2.04651	5.67506	0.000166732	0.00630251	Peptidase C2
Skav204722	5.98261	27.4224	1635	2.02378	4.86915	0.00123951	0.0250416	Helicase
Skav203884	7.10741	32.184	1101	2.0036	4.56194	0.0032271	0.0488976	WD40 repeat
Skav211876	1.57361	6.98026	6216	1.97659	4.83331	0.00149604	0.0288981	Pyridine nucleotide-disulphide oxidoreductase
Skav214104	10.8684	48.2103	810	1.97541	4.69413	0.00238425	0.0394108	Potential protein lysine methyltransferase
Skav231042	118.804	521.14	741	1.96995	7.86207	1.36e-05	0.000937807	Alanine dehydrogenase/PNT
Skav211912	17.2972	76.0879	1131	1.96985	5.75926	0.000271192	0.00882587	Proteasome component (PCI) domain
Skav236110	7.50984	31.9243	1563	1.91709	5.02967	0.0017297	0.0317263	Peptidase A1 (cathepsin)
Skav233833	18.0202	74.522	1737	1.88284	6.3396	0.000138056	0.00542114	C2 calcium-dependent membrane targeting
Skav205730	5.91169	24.206	2151	1.86379	5.09617	0.00189671	0.0342557	L-lactate permease
Skav217280	7.23221	29.4074	1623	1.8531	4.98151	0.00286303	0.0453529	Serine/threonine-protein kinase
Skav229950	37.7067	152.502	441	1.8479	5.44496	0.00105185	0.0234604	NAD:arginine ADP-ribosyltransferase
Skav215799	220.565	887.992	408	1.84627	7.79645	4.02e-05	0.00202731	Protocadherin Fat
Skav217549	40.6094	160.556	1662	1.81975	7.36825	7.61e-05	0.00337628	Xylose isomerase
Skav218267	10.8684	42.9984	3330	1.81942	6.49282	0.000222649	0.00782453	Membrane transport protein
Skav229620	16.0693	61.3168	1887	1.76676	6.20688	0.000421672	0.0122037	Peptidase S8/S53
Skav230170	6.82557	25.8131	3726	1.75326	5.95375	0.000700431	0.0175928	Cytoskeleton-associated protein
Skav230564	3.60384	13.4619	5157	1.73405	5.51026	0.00141007	0.0275558	Cytosine-specific methyltransferase
Skav203611	107.828	401.437	762	1.73329	7.58046	0.000139368	0.00542173	Cyclin-P1-1
Skav222645	11.0445	40.8261	2037	1.71988	5.76033	0.00110894	0.024029	Mitochodrial transcription termination factor-related
Skav201963	27.0458	99.42	1302	1.71341	6.37419	0.000451538	0.0128061	Beta-ketoacyl synthase
Skav215595	24.6594	89.1284	3570	1.6907	7.64595	0.000179962	0.0066898	Sulfatase (Arylsulfatase B)
Skav228418	14.3071	51.7732	1299	1.68832	5.47625	0.00207322	0.0364294	Bacl-2
Skav218385	20.7102	74.2	1842	1.6766	6.45801	0.000569803	0.0151	Choline transporter-like
Skav211517	43.0208	154.005	432	1.67275	5.46473	0.00207322	0.0364294	UDP-glucosyltransferase
Skav213579	16.3026	58.1668	1380	1.66887	5.72234	0.00155129	0.0296232	solute carrier family 43
Skav228090	88.8283	313.676	936	1.65708	7.53949	0.000262303	0.00860355	Aldo/keto reductase
Skav202780	44.1274	154.056	399	1.63636	5.36463	0.00330738	0.0497534	calpain
Skav228417	121.234	417.526	1299	1.62152	8.42207	0.000208372	0.00751219	Bacl-2
Skav221473	14.0122	48.2103	1815	1.617	5.85216	0.00193324	0.0347124	Oxidoreductase (sulfite reductase)
Skav235919	988.113	3240.4	393	1.55124	9.66299	0.000281178	0.00908019	Succinyl-CoA ligase
Skav213596	54.194	176.027	1101	1.5361	6.98054	0.000939318	0.0215245	Alpha/beta hydrolase
Skav208888	94.5359	306.663	507	1.53386	6.67115	0.001185	0.0243774	cAMP-dependent protein kinase regulatory subunit
Skav204801	92.0217	296.485	861	1.52481	7.37269	0.000811046	0.0195493	Beta-lactamase hydrolase-like protein
Skav210376	0	63.0941	894	9.02006	4.92037	1.93e-10	1.85e-07	NA
Skav214465	0	45.0947	882	8.51718	4.4677	2.95e-08	8.82e-06	NA
Skav201704	195.631	0	165	-8.37833	4.08436	2.93e-08	8.82e-06	NA
Skav213029	0	20.6495	1716	8.35102	4.32039	1.33e-07	2.94e-05	NA
Skav200347	0	14.0706	1953	7.98551	4.0009	2.59e-06	0.000288465	NA
Skav205392	0	17.1535	1602	7.98551	4.0009	2.59e-06	0.000288465	NA
Skav215751	0	11.7906	2208	7.90783	3.93387	5.25e-06	0.000498918	NA
Skav218548	0	19.7122	1284	7.86735	3.89908	7.53e-06	0.000642924	NA
Skav224224	0	19.9802	1122	7.69307	3.75033	2.4e-06	0.000275412	NA
Skav231852	0	17.3004	1254	7.64599	3.71047	3.61e-06	0.000363345	NA
Skav210362	0	17.6859	1104	7.49479	3.58337	8.28e-06	0.000659668	NA
Skav202248	0	27.6095	681	7.44065	3.53823	1.27e-05	0.000899223	NA
Skav215407	123.675	1.38535	522	-6.44198	5.07915	5.04e-13	2.11e-09	NA
Skav210711	87.0962	1.65104	438	-5.68449	4.34391	2.27e-09	1.36e-06	NA
Skav210363	1.02856	63.8749	951	5.66038	5.03809	4.85e-10	3.31e-07	NA
Skav221691	31.5534	0.706897	1023	-5.44415	4.11771	2.1e-08	7.01e-06	NA
Skav220780	80.706	2.38665	303	-5.045	3.75277	5.06e-07	8.46e-05	NA
Skav231213	0.86716	31.4137	1128	4.88462	4.35253	8.61e-07	0.000122075	NA
Skav208012	0.751272	23.3276	1302	4.66296	4.16233	5.52e-06	0.000505618	NA
Skav218473	0.538929	16.3357	1815	4.62832	4.13287	7.63e-06	0.000644307	NA
Skav235150	19.3132	0.839902	861	-4.49129	3.27478	3.05e-05	0.00164363	NA
Skav235448	0.953369	24.669	1026	4.40096	3.94136	4.06e-05	0.00203582	NA
Skav230311	1.10902	27.0568	1764	4.37995	4.75245	9.12e-08	2.18e-05	NA
Skav219926	3.019	75.8867	324	4.35932	3.90666	5.75e-05	0.00268762	NA
Skav211398	0.687874	15.2564	1422	4.17959	3.75828	0.000167283	0.00630251	NA
Skav222192	41.5557	2.36325	306	-4.10685	2.96671	0.000315208	0.00984595	NA
Skav233993	0.947826	16.1168	1032	3.79846	3.45191	0.00159793	0.0301737	NA
Skav201977	2.62945	42.7672	372	3.73475	3.40191	0.00236482	0.039259	NA
Skav213780	2.15929	35.1201	453	3.73475	3.40191	0.00236482	0.039259	NA
Skav228782	156.608	13.2863	381	-3.69275	5.0695	2.41e-08	7.75e-06	NA
Skav203241	140.172	13.5169	321	-3.50368	4.68454	3.67e-07	6.98e-05	NA
Skav227609	9.80608	126.869	399	3.49924	4.8726	1.83e-06	0.000218509	NA
Skav203905	2.56158	32.1943	2673	3.47122	5.58327	4.69e-08	1.26e-05	NA
Skav214337	15.5757	1.53536	942	-3.40944	3.19328	0.000575412	0.0151822	NA
Skav201569	61.309	6.18081	351	-3.40805	3.68288	0.000116677	0.00464708	NA
Skav202060	2.56734	30.3687	1143	3.35975	4.39049	1.82e-05	0.0011824	NA
Skav214595	19.9333	2.10526	687	-3.31059	3.11816	0.00136958	0.0269532	NA
Skav206250	9.68472	109.786	303	3.29854	4.33999	3.21e-05	0.00169713	NA
Skav224492	270.088	30.5812	402	-3.29324	5.96831	3.25e-09	1.72e-06	NA
Skav211345	763.083	88.4068	1137	-3.27016	8.98087	1.67e-12	4.65e-09	NA
Skav211140	10.6902	116.574	366	3.25317	4.66545	1.47e-05	0.00098068	NA
Skav224569	1.28367	14.2353	1524	3.24638	3.80478	0.000589	0.0152049	NA
Skav200989	42.4547	5.02191	1152	-3.21754	4.83131	1.17e-06	0.0001511	NA
Skav200658	49.8668	5.67181	255	-3.20445	3.03928	0.00213372	0.0370257	NA
Skav210154	18.5095	2.10526	687	-3.20445	3.03928	0.00213372	0.0370257	NA
Skav222651	6.06609	63.9067	645	3.20355	4.62419	2.38e-05	0.00144068	NA
Skav209269	1.45994	15.4705	2010	3.20158	4.26056	5.7e-05	0.00267767	NA
Skav236469	0.945079	10.1312	2070	3.19772	3.76624	0.000829981	0.0197777	NA
Skav200018	2.5741	26.6426	1140	3.16775	4.23302	7.63e-05	0.00337628	NA
Skav200990	100.831	12.5403	1038	-3.15858	5.92937	1.27e-08	5.58e-06	NA
Skav211344	466.32	58.3744	1053	-3.1576	8.16862	2.05e-11	3.43e-08	NA
Skav206855	264.215	34.0797	870	-3.112	7.0741	3.11e-10	2.53e-07	NA
Skav213779	57.361	554.642	648	3.10813	7.59768	1.99e-10	1.85e-07	NA
Skav202234	4.62485	44.4493	846	3.07146	4.51525	6.4e-05	0.00292659	NA
Skav231873	6.18109	59.4061	633	3.07146	4.51525	6.4e-05	0.00292659	NA
Skav234911	54.8801	7.15995	303	-3.03799	3.38969	0.00108459	0.0237474	NA
Skav217047	2.31243	21.6548	1269	3.0239	4.11694	0.000186219	0.00689174	NA
Skav208217	62.3752	8.38441	345	-3.01035	3.7268	0.000419448	0.0121815	NA
Skav203759	3.84722	34.8423	1017	2.98599	4.44547	0.000106371	0.00440437	NA
Skav229486	6.84026	62.37	429	2.98558	4.0863	0.000252157	0.00830332	NA
Skav231979	6.65413	60.6729	441	2.98558	4.0863	0.000252157	0.00830332	NA
Skav208106	2.47009	22.8269	792	2.98478	3.60011	0.00237037	0.039259	NA
Skav225978	3.12012	28.8339	627	2.98478	3.60011	0.00237037	0.039259	NA
Skav225712	2.22182	19.7112	1761	2.95633	4.4214	0.000137515	0.00542114	NA
Skav204941	3.22027	27.3787	1215	2.89513	4.37194	0.000231229	0.00805832	NA
Skav218804	34.8986	5.16013	981	-2.89304	4.37082	3.15e-05	0.00167869	NA
Skav229022	34.2013	5.05703	429	-2.85854	3.25516	0.00236482	0.039259	NA
Skav210296	7.32702	59.5858	534	2.83121	4.32061	0.000300744	0.00949215	NA
Skav207146	1.60518	12.9055	4875	2.8299	5.21638	7.79e-06	0.00064481	NA
Skav221108	2.73993	21.832	3213	2.81866	5.3637	3.95e-06	0.000388939	NA
Skav217604	7.65895	60.6674	894	2.80629	5.02069	2.44e-05	0.00146024	NA
Skav236068	6.93728	54.2183	987	2.78696	5.00483	2.97e-05	0.00163373	NA
Skav209027	3.46864	27.3534	846	2.77704	3.92183	0.000872039	0.0202042	NA
Skav223695	12.8705	101.495	228	2.77704	3.92183	0.000872039	0.0202042	NA
Skav201838	39.3511	293.003	1044	2.73159	7.4117	1.54e-08	6.45e-06	NA
Skav208074	4.21619	32.2095	696	2.73145	3.8864	0.00119746	0.0244461	NA
Skav223988	4.62485	35.0465	846	2.72969	4.23982	0.0006696	0.0168691	NA
Skav218614	18.4558	138.718	318	2.7279	4.75554	5.29e-05	0.00252486	NA
Skav207493	392.529	67.8689	309	-2.68761	6.20184	1.44e-07	2.96e-05	NA
Skav205318	3.82092	28.2483	768	2.68438	3.85003	0.0016487	0.0306438	NA
Skav230485	2.60148	19.2329	1128	2.68438	3.85003	0.0016487	0.0306438	NA
Skav218964	175.897	1259.18	228	2.67478	7.32935	3.39e-08	9.77e-06	NA
Skav211939	7.45262	53.7201	525	2.65781	4.18316	0.00115274	0.0241642	NA
Skav229943	7.62695	54.9767	513	2.65781	4.18316	0.00115274	0.0241642	NA
Skav236528	79.1572	13.9336	519	-2.64996	4.65987	2.89e-05	0.00162699	NA
Skav212142	172.847	1211.07	249	2.64403	7.40268	4.11e-08	1.15e-05	NA
Skav225562	6.84026	48.8846	429	2.63572	3.81265	0.00227587	0.0386898	NA
Skav232373	103.181	18.3077	237	-2.62658	3.95053	0.000342416	0.0104144	NA
Skav232042	2209.71	400.88	552	-2.62397	9.54856	3.29e-09	1.72e-06	NA
Skav214308	8.25449	57.9745	474	2.62048	4.15391	0.00115274	0.0241642	NA
Skav202283	50.6489	9.36123	618	-2.57529	4.29407	0.000231229	0.00805832	NA
Skav218399	178.242	33.7472	450	-2.55439	5.62606	2.74e-06	0.000301029	NA
Skav207989	84.4242	542.366	336	2.51751	6.71203	5.37e-07	8.81e-05	NA
Skav216887	4.45123	28.7946	879	2.50233	4.06221	0.002639	0.042565	NA
Skav219154	1104.53	222.366	387	-2.47289	8.05579	5.07e-08	1.33e-05	NA
Skav219155	1396.45	282.24	1071	-2.4683	9.86591	1.87e-08	6.71e-06	NA
Skav222076	168.121	1035.77	192	2.45763	6.84261	6.74e-07	0.000102515	NA
Skav224802	1134.66	231.41	225	-2.45323	7.3136	1.57e-07	3.13e-05	NA
Skav217884	55.8515	338.142	648	2.43285	6.98218	6.33e-07	0.000100931	NA
Skav220684	5.78791	35.1831	1521	2.42889	5.04618	0.000110315	0.00450085	NA
Skav236831	10.4504	61.8081	468	2.37929	4.24661	0.00185899	0.033728	NA
Skav215733	7.74471	45.233	1263	2.37261	5.141	9.69e-05	0.00411557	NA
Skav222820	22.4864	130.223	261	2.35281	4.45803	0.00083827	0.0199184	NA
Skav227315	3.56731	20.5712	1371	2.3429	4.21865	0.00240987	0.0395995	NA
Skav209708	456.473	101.012	630	-2.33597	7.50514	3.93e-07	7.03e-05	NA
Skav227211	3.71217	21.0406	1581	2.32188	4.43408	0.0010655	0.0236388	NA
Skav206986	14.9052	84.0237	525	2.31876	4.80413	0.000506343	0.0137999	NA
Skav213421	4.95269	27.4616	1185	2.29028	4.40969	0.00135615	0.0268787	NA
Skav216695	16.7206	91.167	468	2.27078	4.76663	0.000619733	0.0158241	NA
Skav205727	25.0809	134.854	429	2.25451	5.17435	0.000142756	0.00550237	NA
Skav222171	163.026	858.515	390	2.23305	7.61176	1.38e-06	0.000172326	NA
Skav201946	774.374	185.183	1152	-2.22545	9.16005	4.05e-07	7.06e-05	NA
Skav215265	4.18016	22.1479	1404	2.22491	4.35957	0.00172833	0.0317263	NA
Skav202972	1065.83	257.257	1071	-2.2122	9.51841	3.88e-07	7.03e-05	NA
Skav212301	918.574	223.921	591	-2.19743	8.44775	7.99e-07	0.000117174	NA
Skav219860	1914.44	467.36	981	-2.19599	10.2401	3.95e-07	7.03e-05	NA
Skav220804	19.3216	99.9918	405	2.19569	4.70839	0.00114297	0.0241642	NA
Skav231379	8.58032	44.4043	912	2.19569	4.70839	0.00114297	0.0241642	NA
Skav229942	5.24481	27.1426	1119	2.19109	4.3338	0.00220539	0.037799	NA
Skav223128	11.1384	56.1456	966	2.16158	5.10157	0.000284245	0.00910891	NA
Skav234530	12.6214	63.2437	1395	2.15693	5.76166	7e-05	0.00314837	NA
Skav235227	8.77271	44.3189	669	2.15645	4.30753	0.00281747	0.0448011	NA
Skav219458	10.1101	50.4527	774	2.14337	4.66813	0.00140429	0.027507	NA
Skav231993	6.08631	30.2118	1125	2.13378	4.48779	0.00160897	0.0301737	NA
Skav225284	10.8483	53.468	1623	2.13311	5.74288	7.92e-05	0.00348431	NA
Skav204753	28.4964	134.244	1476	2.07152	6.89955	1.57e-05	0.00104175	NA
Skav206723	6.82118	32.2747	1434	2.06947	4.90408	0.00085276	0.0202042	NA
Skav218965	201.025	935.208	399	2.05464	7.79713	6.28e-06	0.000552684	NA
Skav204727	13.3472	62.025	513	2.03894	4.41609	0.00321704	0.0488976	NA
Skav209620	33.7295	155.16	261	2.02774	4.73371	0.00195502	0.0347172	NA
Skav206726	8.99455	40.4524	1305	1.99822	5.09136	0.00104984	0.0234604	NA
Skav201839	52.0197	232.811	1053	1.99816	7.21279	1.92e-05	0.00120623	NA
Skav204879	24.1066	107.839	2394	1.99761	7.28595	1.93e-05	0.00120623	NA
Skav227257	15.3575	68.9967	828	1.99738	5.19763	0.000726766	0.0180376	NA
Skav219772	11.2432	49.8728	1479	1.98096	5.54659	0.000361501	0.0108762	NA
Skav214887	33.9638	148.146	288	1.9524	4.81503	0.00180693	0.0329263	NA
Skav202012	68.5451	295.836	528	1.94486	6.58971	7.41e-05	0.00331274	NA
Skav229281	20.8802	90.246	609	1.94164	5.15506	0.000998515	0.022633	NA
Skav213026	5.69027	23.979	1719	1.90278	4.77771	0.00264123	0.042565	NA
Skav214888	366.182	1513.06	195	1.88346	7.49734	3.93e-05	0.00199204	NA
Skav209233	66.3262	270.381	1578	1.86442	8.02533	3.12e-05	0.00167446	NA
Skav213819	8.29951	33.7472	1650	1.85433	5.1882	0.00151258	0.0290833	NA
Skav201044	900.383	3620.2	654	1.84534	10.486	1.6e-05	0.00105282	NA
Skav203393	33.1909	131.352	501	1.81659	5.42132	0.00120418	0.0244461	NA
Skav227911	311.876	1222.73	207	1.80756	7.29604	8.44e-05	0.00367577	NA
Skav225560	13.2874	52.1397	957	1.80252	5.05027	0.00262157	0.042565	NA
Skav218027	14.1762	54.609	1311	1.77838	5.54344	0.00109218	0.0237891	NA
Skav225660	83.5257	317.682	972	1.76412	7.58703	9.91e-05	0.00418482	NA
Skav225276	14.1026	53.5902	3468	1.76204	6.8702	0.000211741	0.00753619	NA
Skav202011	24.5562	92.7898	717	1.75034	5.44903	0.00149042	0.0288561	NA
Skav227753	10.1298	37.913	1545	1.73588	5.27906	0.00256538	0.0418287	NA
Skav207261	37.4158	138.308	366	1.7171	5.08589	0.00330135	0.0497534	NA
Skav224404	7.39827	27.3478	1851	1.7171	5.08589	0.00330135	0.0497534	NA
Skav201380	5319.03	18492.6	201	1.63568	11.1836	0.000109715	0.00449831	NA
Skav221587	75.9971	248.301	399	1.54309	6.0404	0.00229273	0.0388186	NA
Skav233432	23.9189	77.2482	2331	1.52776	6.87896	0.00110202	0.0239409	NA
Skav225056	1664.72	5308.53	1476	1.51104	12.2896	0.000322596	0.0100305	NA
Skav220643	44.6462	141.03	723	1.49465	6.09164	0.00331793	0.0498226	NA
Skav234709	36.9116	115.409	1272	1.48075	6.60345	0.00190036	0.0342557	NA
Skav222282	24.4209	75.6336	1482	1.46649	6.22998	0.00270015	0.0432736	NA
Skav227809	139.737	431.31	840	1.4633	7.88568	0.00098335	0.0223498	NA
Skav200443	115.338	350.919	441	1.44158	6.68721	0.00231858	0.0390193	NA
Skav213363	232.135	673.373	552	1.37382	7.94578	0.00179017	0.0326921	NA
Skav228420	54.2165	156.99	1299	1.3707	7.09426	0.00296944	0.0465974	NA
Skav205802	223.955	624.543	594	1.31701	7.95856	0.00268449	0.0431789	NA
*NA, not annotatable.
