# Supplementary material for: Transcriptomic Responses to Thermal Stress and Varied Phosphorus Conditions in Fugacium kawagutii
Source: Microorganisms. 2019 Apr 2;7(4):96. doi: 10.3390/microorganisms7040096 (PMC6517890; doi:10.3390/microorganisms7040096)
Supplement: Supplementary file 1 [file microorganisms-07-00096-s001.zip › Table S4.xlsx]

## Sheet: Sheet1
Table S4. Information of differentially expressed genes in response to dissolved organic phosphorus (DOP, glycerophosphate) replacement in F. kawagutii.
Gene ID	Ctrl. RPKM	OP RPKM	Length	logFC(OP/Ctrl.)	logCPM	PValue	FDR	Annotation*	Functional category
Skav217756	52.5229	195.586	894	1.73959	6.80355	0.000212779	0.00414867	manganese/iron superoxide dismutase	antioxidant protein
Skav217755	581.059	1772.04	798	1.45277	9.84337	0.000614394	0.00873931	manganese/iron superoxide dismutase	antioxidant protein
Skav210588	4.29052	25.9252	684	2.41282	3.66844	0.00348955	0.0319245	glycoside hydrolase	carbohydrate metabolic process
Skav232823	2.93765	15.1706	1332	2.19357	3.85312	0.00591186	0.0460874	glycoside hydrolase	carbohydrate metabolic process
Skav207204	20.6878	80.1527	993	1.79486	5.70796	0.000628935	0.00891608	glycoside hydrolase	carbohydrate metabolic process
Skav231416	21.6248	80.3672	1719	1.73634	6.47646	0.000333039	0.00568661	glycoside hydrolase	carbohydrate metabolic process
Skav206002	95.2002	270.82	1305	1.35207	7.88707	0.00202701	0.0215067	glycoside hydrolase	carbohydrate metabolic process
Skav208759	70.3605	194.555	1293	1.31095	7.41602	0.00332586	0.0310672	glycoside hydrolase	carbohydrate metabolic process
Skav221841	0.827613	25.8181	1182	4.71529	4.23374	2.75e-06	0.000134945	glycerol-3-phosphate dehydrogenase	carbohydrate metabolic process
Skav235498	0	42.7072	927	9.05071	4.53054	3.95e-09	8.77e-07	alpha-D-phosphohexomutase	carbohydrate metabolic process
Skav219512	0	9.2177	2058	7.99226	3.61995	5.25e-06	0.000234272	FAD linked oxidase	carbohydrate metabolic process
Skav224146	19.3711	67.0307	1212	1.63237	5.76681	0.00167476	0.0185388	ketose-bisphosphate aldolase	carbohydrate metabolic process
Skav217549	40.6128	135.479	1662	1.58135	7.19241	0.000511436	0.00767608	xylose isomerase	carbohydrate metabolic process
Skav229585	0	18.9854	1716	8.77011	4.28564	5.07e-08	6.48e-06	Heat shock protein DnaJ	chemical defense
Skav234043	10.1655	0.32965	1251	-4.8695	2.57785	7.55e-05	0.00194792	Heat shock protein DnaJ	chemical defense
Skav206179	3.52518	51.2703	1665	3.69146	5.59966	6.05e-09	1.13e-06	Heat shock protein Hsp90	chemical defense
Skav219133	3.15561	22.1716	930	2.62956	3.83788	0.00240987	0.0239377	Heat shock protein DnaJ	chemical defense
Skav213696	4.4516	23.458	879	2.22261	3.87547	0.00461337	0.0392534	Heat shock protein DnaJ	chemical defense
Skav228425	6.99991	35.9029	1677	2.1965	5.26923	0.000127663	0.00280426	Heat shock protein DnaJ	chemical defense
Skav200626	6.07601	26.1836	1449	1.94359	4.69405	0.00222939	0.0229032	Heat shock protein DnaJ	chemical defense
Skav204421	40.0023	157.905	807	1.82299	6.34771	0.000215426	0.00414867	Heat shock protein Hsp70	chemical defense
Skav202340	50.9733	144.416	1305	1.34578	6.99959	0.00311799	0.0296843	Heat shock protein Hsp70	chemical defense
Skav236678	0	14.2894	1443	8.1121	3.72116	2.59e-06	0.000128344	sulfotransferase	conjugative
Skav226990	7.80509	53.377	1128	2.60881	5.22023	2.12e-05	0.000716201	sulfotransferase	conjugative, integral component of membrane
Skav218837	7.76379	42.912	1134	2.30205	4.97361	0.00017912	0.00363192	carbohydrate sulfotransferase	conjugative, integral component of membrane
Skav229791	0.666829	10.6823	1467	3.75711	3.43852	0.000589	0.00844935	ABC transporter	efflux protein
Skav231526	0.622289	8.65708	1572	3.55461	3.27622	0.00237037	0.0237459	ABC transporter	efflux protein
Skav205598	2.22833	28.1817	1317	3.47524	4.52524	6.02e-06	0.000256553	major facilitator superfamily	efflux protein, integral component of membrane
Skav223433	27.2574	90.6496	969	1.57546	5.88523	0.00203741	0.0215628	major facilitator superfamily	efflux protein, integral component of membrane
Skav202482	0	24.7435	1350	8.8061	4.31692	3.88e-08	5.2e-06	Ankyrin repeat containing protein	duplicated gene families (expanded)
Skav223513	0	11.2063	1656	7.96068	3.59336	7.53e-06	0.000306963	Ankyrin repeat containing protein	duplicated gene families (expanded)
Skav208024	0.787631	34.864	1242	5.21905	4.66681	2.32e-08	3.43e-06	Ankyrin repeat containing protein	duplicated gene families (expanded)
Skav213800	0.864932	19.3252	1131	4.23516	3.83015	3.15e-05	0.000965798	Ankyrin repeat containing protein	duplicated gene families (expanded)
Skav202443	1.00953	17.449	969	3.86623	3.52692	0.000419448	0.0066436	Ankyrin repeat containing protein	duplicated gene families (expanded)
Skav221712	1.6441	20.0998	1785	3.42643	4.48454	9.35e-06	0.000358524	Ankyrin repeat containing protein	duplicated gene families (expanded)
Skav228451	2.86035	31.9543	684	3.28225	3.86746	0.000280171	0.00507614	Ankyrin repeat containing protein	duplicated gene families (expanded)
Skav201392	1.65803	17.0083	1770	3.17388	4.27588	5.82e-05	0.00160235	Ankyrin repeat containing protein	duplicated gene families (expanded)
Skav233228	3.06898	19.0832	1275	2.4606	4.0608	0.0010655	0.0135354	Ankyrin repeat containing protein	duplicated gene families (expanded)
Skav225326	4.33616	24.1293	1128	2.30483	4.21903	0.00150116	0.0173933	Ankyrin repeat containing protein	duplicated gene families (expanded)
Skav224879	16.2575	72.4525	2106	1.99806	6.56499	3.8e-05	0.00113262	Ankyrin repeat containing protein	duplicated gene families (expanded)
Skav235036	10.7973	40.0557	906	1.72868	4.6687	0.00529608	0.0426846	Ankyrin repeat containing protein	duplicated gene families (expanded)
Skav213825	22.7686	67.1894	1203	1.40323	5.80879	0.00576053	0.0451581	Ankyrin repeat containing protein	duplicated gene families (expanded)
Skav217466	0	23.7438	1650	9.03563	4.51732	3.95e-09	8.77e-07	EF-hand calcium-binding protein	duplicated gene families (expanded)
Skav204069	0.362983	4.79466	8085	3.53785	4.57761	3.15e-06	0.000152751	EF-hand calcium-binding protein	duplicated gene families (expanded)
Skav236058	11.261	68.732	1998	2.45038	6.3509	1.63e-06	9.38e-05	EF-hand calcium-binding protein	duplicated gene families (expanded)
Skav231817	3.56649	19.3309	1920	2.2714	4.62272	0.000684293	0.009416	EF-hand calcium-binding protein	duplicated gene families (expanded)
Skav220086	21.1578	77.6514	786	1.71602	5.36305	0.00164604	0.0184808	EF-hand calcium-binding protein	duplicated gene families (expanded)
Skav214364	0	13.4521	1962	8.4671	4.02394	8.61e-07	5.63e-05	F-box and FNIP repeat-containing protein	duplicated gene families (expanded)
Skav211778	0	15.6322	1662	8.44445	4.00449	8.61e-07	5.63e-05	F-box and FNIP repeat-containing protein	duplicated gene families (expanded)
Skav214480	0	11.9428	1692	8.08306	3.69658	2.59e-06	0.000128344	F-box and FNIP repeat-containing protein	duplicated gene families (expanded)
Skav219019	1.06911	18.9295	915	3.90084	3.55509	0.000299755	0.00527856	F-box and FNIP repeat-containing protein	duplicated gene families (expanded)
Skav230021	0.923738	7.78833	2118	2.87785	3.54369	0.00288962	0.0278512	F-box and FNIP repeat-containing protein	duplicated gene families (expanded)
Skav216805	3.80267	21.6416	2058	2.34306	4.85241	0.000284633	0.00510966	F-box and FNIP repeat-containing protein	duplicated gene families (expanded)
Skav217689	15.0913	52.4862	1815	1.64007	5.98316	0.00106193	0.0135354	F-box and FNIP repeat-containing protein	duplicated gene families (expanded)
Skav227874	14.1994	41.4744	1929	1.38845	5.7981	0.00622582	0.0477781	F-box and FNIP repeat-containing protein	duplicated gene families (expanded)
Skav232376	0	24.0472	1149	8.53301	4.08062	4.77e-07	3.84e-05	glycosyl transferase	duplicated gene families
Skav218418	2.93765	40.8677	999	3.61248	4.64029	1.67e-06	9.53e-05	glycosyl transferase	duplicated gene families
Skav211516	15.9619	84.1126	858	2.23637	5.50616	6.85e-05	0.00181742	glycosyl transferase	duplicated gene families
Skav215330	19.0213	69.1138	1080	1.70234	5.63787	0.00132032	0.0155979	glycosyl transferase	duplicated gene families
Skav218478	1.59063	31.5161	1230	4.10677	4.55333	1.17e-06	7.34e-05	pentatricopeptide repeat-containing protein	duplicated gene families (expanded)
Skav214121	1.50267	25.339	651	3.83076	3.49812	0.000419448	0.0066436	pentatricopeptide repeat-containing protein	duplicated gene families (expanded)
Skav226286	13.1307	1.10709	2235	-3.68418	3.86867	3.56e-07	3.04e-05	pentatricopeptide repeat-containing protein	duplicated gene families (expanded)
Skav222211	14.5628	1.3346	1545	-3.55645	3.4904	7.63e-06	0.000309269	pentatricopeptide repeat-containing protein	duplicated gene families (expanded)
Skav205856	71.8151	8.18238	504	-3.26619	4.23751	2.88e-07	2.62e-05	pentatricopeptide repeat-containing protein	duplicated gene families (expanded)
Skav218166	2.34028	22.0337	1254	3.05047	4.17511	0.000151266	0.00315825	pentatricopeptide repeat-containing protein	duplicated gene families (expanded)
Skav226499	5.37198	33.7432	1821	2.4872	5.26036	2.63e-05	0.000847222	pentatricopeptide repeat-containing protein	duplicated gene families (expanded)
Skav223699	5.90723	36.3582	828	2.44988	4.33315	0.000634842	0.0089225	pentatricopeptide repeat-containing protein	duplicated gene families (expanded)
Skav200281	2.56251	13.7734	1527	2.25108	3.89744	0.00360343	0.0323878	pentatricopeptide repeat-containing protein	duplicated gene families (expanded)
Skav231042	118.814	460.81	741	1.79893	7.73211	6.23e-05	0.00167902	pentatricopeptide repeat-containing protein	duplicated gene families (expanded)
Skav234782	5.28777	20.31	1665	1.77793	4.56819	0.00592786	0.0461268	pentatricopeptide repeat-containing protein	duplicated gene families (expanded)
Skav227584	8.70319	33.2653	1686	1.77399	5.23916	0.00172764	0.0190071	pentatricopeptide repeat-containing protein	duplicated gene families (expanded)
Skav219820	9.88119	35.4074	990	1.67875	4.63135	0.00620323	0.0476542	pentatricopeptide repeat-containing protein	duplicated gene families (expanded)
Skav203439	0	30.0503	645	8.02317	3.646	5.25e-06	0.000234272	regulator of chromosome condensation	duplicated gene families
Skav217592	7.41892	0.446795	2769	-4.1293	3.29651	5.25e-06	0.000234272	regulator of chromosome condensation	duplicated gene families
Skav211218	1.61425	19.3947	1212	3.38687	3.95269	0.000121298	0.00270674	regulator of chromosome condensation	duplicated gene families
Skav229577	2.71168	25.7209	1443	3.06829	4.55002	3.18e-05	0.000965798	regulator of chromosome condensation	duplicated gene families
Skav221476	5.48033	46.2064	1785	2.91144	5.60939	4.66e-07	3.84e-05	regulator of chromosome condensation	duplicated gene families
Skav233461	3.15053	24.9029	1242	2.80584	4.33607	0.000214401	0.00414867	regulator of chromosome condensation	duplicated gene families
Skav210615	12.6021	76.3689	621	2.43352	4.92451	0.00012861	0.00280761	regulator of chromosome condensation	duplicated gene families
Skav233101	15.4815	0.81581	1011	-4.28287	2.89838	8.28e-06	0.000326417	zinc finger protein	duplicated gene families (expanded)
Skav228742	18.4573	92.5072	477	2.1611	4.86254	0.000453206	0.00709238	zinc finger protein	duplicated gene families (expanded)
Skav225863	30.3511	131.559	1257	1.95825	6.68368	4.82e-05	0.00137819	zinc finger protein	duplicated gene families (expanded)
Skav213977	6.30714	25.5252	1551	1.85397	4.76332	0.00206432	0.0217114	zinc finger protein	duplicated gene families (expanded)
Skav233452	23.1262	81.2435	1269	1.65472	6.08878	0.000947718	0.012281	zinc finger protein	duplicated gene families (expanded)
Skav206665	54.0815	156.91	615	1.37919	6.05822	0.00514359	0.042619	zinc finger protein	duplicated gene families (expanded)
Skav212122	0.727856	14.1146	1344	4.03155	3.662	0.000111734	0.002618	E3 ubiquitin-protein ligase HERC2	heat stress-responsive genes
Skav205197	3.29373	24.5306	891	2.71333	3.90416	0.0014361	0.0166852	ubiquitin-associated/translation elongation factor ef1b	heat stress-responsive genes
Skav234299	4.52888	22.147	1080	2.11897	4.07488	0.00449772	0.038673	hect e3 ubiquitin ligase	heat stress-responsive genes
Skav201452	4.88143	23.4594	1002	2.09395	4.05567	0.00561466	0.04422	E3 ubiquitin-protein ligase HERC2	heat stress-responsive genes
Skav235443	6.41468	29.7463	915	2.04506	4.24914	0.00434191	0.0375462	ubiquitin supergroup	heat stress-responsive genes
Skav206010	14.1301	56.8184	900	1.84635	5.10357	0.00160294	0.0181148	E3 ubiquitin-protein ligase HERC2	heat stress-responsive genes
Skav201857	15.2224	50.6624	1221	1.57551	5.40782	0.00323344	0.0303045	E3 ubiquitin-protein ligase HERC2	heat stress-responsive genes
Skav228988	1.18718	12.0114	2472	3.15404	4.25962	7.37e-05	0.00192401	EF-hand calcium-binding protein	integral component of membrane
Skav218877	0	9.58605	2151	8.1121	3.72116	2.59e-06	0.000128344	galactosyl transferase	integral component of membrane
Skav214287	1.06562	25.1568	918	4.31433	3.89604	1.7e-05	0.000598818	galactosyl transferase	integral component of membrane
Skav223102	15.8765	1.02969	1602	-4.04219	3.61793	3.45e-07	2.97e-05	transmembrane receptor	integral component of membrane
Skav209825	3.77213	38.3415	2334	3.17995	5.69598	8.29e-08	9.21e-06	sterol-sensing domain	integral component of membrane
Skav232603	2.82728	25.8242	1038	3.00687	4.13971	0.00019293	0.00385632	tetracycline resistance protein	integral component of membrane
Skav215268	5.96259	52.1578	2625	2.96773	6.2888	3.68e-08	5.18e-06	p-type ATPase transporter	integral component of membrane
Skav218043	1.55276	12.4372	1260	2.8042	3.48576	0.00528628	0.0426846	proline/betaine transporter	integral component of membrane
Skav213842	6.39371	42.2275	459	2.54063	3.76799	0.00406587	0.0355027	sodium/calcium exchanger 1	integral component of membrane
Skav220616	4.12759	22.6207	948	2.279	3.91903	0.00360343	0.0323878	Na-Ca exchanger/integrin-beta4	integral component of membrane
Skav221165	11.3041	52.7862	1125	2.06178	5.26978	0.000351831	0.0059	transmembrane receptor	integral component of membrane
Skav228329	6.19138	28.7108	948	2.04506	4.24914	0.00434191	0.0375462	transmembrane protein 144	integral component of membrane
Skav211984	33.2199	125.302	1119	1.75771	6.49272	0.000280285	0.00507614	urea transporter	integral component of membrane
Skav206501	16.4065	55.3314	1431	1.59532	5.7392	0.00216242	0.0225185	auxin efflux carrier (aec family transporter)	integral component of membrane
Skav230170	6.82614	21.3611	3726	1.48765	5.7689	0.00392515	0.0344882	cytoskeleton-associated protein	integral component of membrane
Skav215618	0	32.4664	597	8.02317	3.646	5.25e-06	0.000234272	Zinc finger protein	metal ion binding
Skav213700	0.535434	29.7951	1827	5.54868	4.9552	7.2e-10	2.43e-07	zinc finger protein	metal ion binding
Skav221822	18.4748	0.778833	1059	-4.60356	3.18891	7.4e-07	5.16e-05	zinc finger protein	metal ion binding
Skav215658	4.46684	64.0243	219	3.59745	3.31036	0.00166513	0.0184808	zinc finger protein	metal ion binding
Skav234895	4.79059	23.2921	3063	2.12074	5.50701	0.000122572	0.00272078	zinc finger protein	metal ion binding
Skav221360	9.16984	0	2667	-8.51275	3.42231	8.2e-08	9.21e-06	ATP-grasp fold	metal ion binding
Skav234133	2.1787	18.6755	1347	2.9155	4.06587	0.000404469	0.00656096	sporozoite developmental protein	metal ion binding
Skav236743	2.3572	19.2118	1245	2.84297	4.00758	0.000668181	0.00922439	ATP-grasp fold	metal ion binding
Skav213315	6.52159	30.492	1650	2.06255	5.0491	0.000427894	0.00675812	phosphoribosylaminoimidazole carboxylase	metal ion binding
Skav203298	8.32543	38.6069	1410	2.05126	5.15533	0.000412542	0.00662818	glyoxalase/bleomycin resistance protein/dioxygenase	metal ion binding
Skav235923	26.5626	82.6328	1068	1.47937	5.91229	0.00352887	0.0320064	Peptidase M16	metal ion binding
Skav233470	0.646342	10.6265	3027	3.83815	4.32645	1.15e-05	0.000429092	cytochrome p450	oxidative
Skav235396	10.5449	75.9129	1206	2.68563	5.77166	1.29e-06	7.61e-05	flavin-containing monooxygenase	oxidative
Skav222992	8.52924	40.3818	1491	2.08166	5.2853	0.000274638	0.00503602	cytochrome p450	oxidative
Skav205538	0.795316	11.3995	1230	3.59745	3.31036	0.00166513	0.0184808	acid phosphatase	P utilization
Skav222816	0	17.2172	1509	8.44445	4.00449	8.61e-07	5.63e-05	histidine phosphatase superfamily	P utilization
Skav211307	0.656095	12.4464	1491	3.99997	3.63609	0.000154712	0.00319852	histidine phosphatase superfamily	P utilization
Skav219073	7.46747	40.9244	786	2.28546	4.43572	0.00108274	0.0136545	phosphoserine phosphatase	P utilization
Skav212344	0	9.09006	2223	8.08306	3.69658	2.59e-06	0.000128344	pyrophosphate-energised proton pump	P utilization
Skav228489	3.32734	17.9545	1470	2.26056	4.18448	0.00186626	0.0201047	Purple acid phosphatase	P utilization, metal ion binding
Skav226840	3.37556	29.3143	1449	2.94552	4.73305	2.78e-05	0.000880333	phosphoenolpyruvate carboxylase	P utilization, tricarboxylic acid cycle
Skav226842	27.1733	106.535	360	1.80825	4.72865	0.00282199	0.0274867	phosphoenolpyruvate carboxylase	P utilization, tricarboxylic acid cycle
Skav210569	90.5776	323.687	702	1.68057	7.18302	0.000250023	0.00463303	Photosystem I PsaD	photosystem I
Skav235202	12.3587	78.9516	1029	2.51342	5.63021	6.5e-06	0.000272607	Photosystem I PsaL	photosystem I
Skav230119	40.0448	112.946	1026	1.33876	6.32148	0.00521507	0.0426846	Chlorophyll A-C binding protein	photosystem II
Skav230118	101.306	287.384	927	1.34788	7.48732	0.00251431	0.0248049	Chlorophyll A-C binding protein	photosystem II
Skav219464	148.511	449.14	303	1.43948	6.52065	0.00220607	0.0227484	Chlorophyll A-C binding protein	photosystem II
Skav229894	42.8502	141.87	936	1.56984	6.45665	0.00112787	0.0140319	Chlorophyll A-C binding protein	photosystem II
Skav223469	20.8539	75.9249	516	1.70228	4.77396	0.00499868	0.0416227	Chlorophyll A-C binding protein	photosystem II
Skav209581	19.1219	74.2475	972	1.79765	5.57466	0.000914925	0.0119464	Chlorophyll A-C binding protein	photosystem II
Skav215433	3.24996	26.0314	903	2.81795	3.98755	0.000860935	0.0114905	Chlorophyll A-C binding protein	photosystem II
Skav212657	2.18113	48.733	897	4.27979	4.70111	2.63e-07	2.46e-05	Chlorophyll A-C binding protein	photosystem II
Skav235560	215.871	587.694	861	1.28883	8.41567	0.00282592	0.0274933	light-dependent protochlorophyllide reductase	photosystem I
Skav225527	48.0324	170.261	1446	1.66896	7.29836	0.000250464	0.00463303	protochlorophyllide reductase	photosystem II
Skav235559	119.176	327.96	591	1.30385	7.04999	0.00419621	0.0365273	ferredoxin	photosystem I
Skav209667	463.583	1321.64	498	1.35542	8.77301	0.00159378	0.0181148	ferredoxin (iron-sulphur binding site)	photosystem I
Skav227667	125.415	427.372	468	1.61192	7.01906	0.000483124	0.00738252	cytochrome c6	photosystem I
Skav227668	484.939	1531.49	468	1.50303	8.85609	0.000474346	0.00732804	cytochrome c6	photosystem I
Skav220279	1088.73	148.825	363	-3.02496	7.84857	6.96e-11	3.67e-08	photosystem II cytochrome b559	photosystem II, integral component of membrane
Skav207358	0	19.3915	957	7.96068	3.59336	7.53e-06	0.000306963	malate dehydrogenase	tricarboxylic acid cycle
Skav234387	22.3082	87.0405	2061	1.80686	6.82568	0.000132779	0.00285713	aconitase b	tricarboxylic acid cycle
Skav220413	23.8148	148.276	534	2.47637	5.60005	1.01e-05	0.000385239	glyceraldehyde 3-phosphate dehydrogenase
Skav208117	91.8269	462.163	1044	2.17487	8.15039	1.3e-06	7.61e-05	glyceraldehyde 3-phosphate dehydrogenase
Skav201252	0	28.9586	2307	9.80448	5.20026	7.46e-13	6.99e-10	reticulocyte-binding protein
Skav201481	0	20.3113	2274	9.27271	4.72599	3.88e-10	1.42e-07	C-5 cytosine methyltransferase
Skav203574	0	31.5258	1452	9.25979	4.71458	3.88e-10	1.42e-07	kinesin light chain
Skav200831	0	48.1885	813	9.03563	4.51732	3.95e-09	8.77e-07	ion transport
Skav221054	0	26.6768	1314	8.87549	4.37733	2.3e-08	3.43e-06	sulphate transporter
Skav212305	0	28.9008	1113	8.75177	4.26973	6.64e-08	8e-06	pyrrolo-quinoline quinone repeat
Skav230083	0	10.043	2628	8.4671	4.02394	8.61e-07	5.63e-05	thyroglobulin
Skav200882	0	76.7817	333	8.42143	3.98475	1.16e-06	7.32e-05	chaperonin cpn60
Skav227467	0	5.33044	4023	8.16848	3.76896	1.3e-06	7.61e-05	Poly [ADP-ribose] polymerase 12
Skav222340	0	6.65148	3162	8.14057	3.74528	1.83e-06	0.00010082	lipase
Skav200846	0	19.2073	1095	8.14057	3.74528	1.83e-06	0.00010082	methyltransferase
Skav209811	0	16.1343	1278	8.1121	3.72116	2.59e-06	0.000128344	O-methyltransferase
Skav209725	0	16.2307	1245	8.08306	3.69658	2.59e-06	0.000128344	beta-lactamase-related
Skav214557	0	11.7552	1719	8.08306	3.69658	2.59e-06	0.000128344	iron hydrogenase
Skav222484	0	14.6837	1320	8.02317	3.646	5.25e-06	0.000234272	erf1 domain 1
Skav207409	28.3799	0.73249	1689	-5.34901	4.50621	1.52e-12	1.28e-09	nitrile-specifier protein
Skav206999	21.1578	0.524672	786	-5.25474	2.92234	5.45e-06	0.000240476	amidase
Skav211227	0.599411	25.7745	1632	5.1773	4.63056	3.6e-08	5.15e-06	UDP-N-acetylglucosamine-peptide N-acetylglucosaminyltransferase
Skav209474	19.3232	0.509126	810	-5.16764	2.84216	8.28e-06	0.000326417	histidinol dehydrogenase
Skav222790	18.5782	0.540133	1527	-5.13808	3.70798	7.89e-09	1.36e-06	abc-type glycine betaine transport system
Skav204991	0.241899	9.99367	4044	5.11969	4.58065	5.64e-08	7.1e-06	C-5 cytosine methyltransferase
Skav207026	45.6511	1.37464	600	-5.08758	3.65739	1.09e-08	1.73e-06	Ras small GTPase
Skav201447	7.90495	0.277705	1485	-4.75466	2.48046	0.000120499	0.00270674	ATPase
Skav219046	10.8693	0.381844	1080	-4.75466	2.48046	0.000120499	0.00270674	EGF-like region
Skav213529	12.4221	0.436394	945	-4.75466	2.48046	0.000120499	0.00270674	serine/threonine protein kinase
Skav202977	14.0754	0.494475	834	-4.75466	2.48046	0.000120499	0.00270674	translation initiation factor 3 subunit f
Skav218563	29.8906	1.14553	360	-4.62987	2.37757	0.000315208	0.0054643	peptidyl-prolyl cis-trans isomerase
Skav226277	6.08977	0.233385	1767	-4.62987	2.37757	0.000315208	0.0054643	PKD/REJ-like protein
Skav223967	1.95257	54.7386	1002	4.60665	4.98367	9.53e-09	1.55e-06	zip family transporter
Skav202244	5.15948	0.217506	1896	-4.49326	2.26853	0.000517265	0.00769246	leucine-rich repeat protein
Skav231260	7.3112	0.308215	1338	-4.49326	2.26853	0.000517265	0.00769246	membrane-associated lipoprotein
Skav218070	0.876557	21.063	1116	4.33978	3.91728	4.27e-05	0.00125222	acyltransferase
Skav229410	232.914	12.8872	672	-4.31975	6.36868	1.83e-15	3.85e-12	appr-1-p processing
Skav229140	2.34589	55.3812	417	4.31433	3.89604	1.7e-05	0.000598818	cysteine hydrolase
Skav224893	14.7103	303.351	798	4.20255	6.98797	5.54e-14	5.84e-11	serine/threonine-protein kinase
Skav215936	4.19907	0.244163	6756	-4.19934	3.76727	7.22e-08	8.46e-06	reverse transcriptase
Skav217771	14.8218	0.852049	1452	-4.1962	3.35814	2.59e-06	0.000128344	beta-ketoacyl synthase
Skav235961	14.1215	0.811795	1524	-4.1962	3.35814	2.59e-06	0.000128344	ion transport
Skav210777	23.2914	1.33893	924	-4.1962	3.35814	2.59e-06	0.000128344	MEI2-like 5
Skav217233	1.66367	35.0673	588	4.15139	3.76074	5.89e-05	0.00160235	transport protein sec23/sec24
Skav210587	0.910836	18.8149	1074	4.12235	3.73675	5.89e-05	0.00160235	ammonium transporter
Skav226138	1.09791	22.2164	891	4.09271	3.71231	8.1e-05	0.00204503	carboxylesterase
Skav217588	10.8178	0.651488	1266	-4.0911	2.73356	3.05e-05	0.000948063	tyrosine-protein kinase ephrin type a/b receptor-like
Skav215537	531.76	34.8947	390	-4.07801	6.80451	5.23e-15	8.81e-12	ion transport
Skav217367	4.48219	83.6121	873	4.04262	5.37574	5.77e-09	1.11e-06	chromate transporter
Skav224632	0.747888	14.5031	1308	4.03155	3.662	0.000111734	0.002618	endonuclease/exonuclease/phosphatase
Skav205141	0.884883	16.6001	2211	4.02807	4.48654	2.29e-06	0.000122853	cathepsin b-like cysteine proteinase
Skav235507	33.5222	2.24824	1284	-4.01934	4.41737	1.21e-09	3.51e-07	ammonium transporter
Skav236423	11.7779	0.85117	2907	-3.90611	4.07813	3.88e-08	5.2e-06	DEAD-like helicase
Skav217360	3.58329	63.4449	273	3.90084	3.55509	0.000299755	0.00527856	enolase
Skav215790	1.31484	23.2802	744	3.90084	3.55509	0.000299755	0.00527856	hypersensitive-induced response protein
Skav231160	1.23749	20.8674	1581	3.87459	4.35704	9.11e-06	0.000354014	O-acetyltransferase CAS1 (Cas1p-like)
Skav227100	1.41774	24.5044	690	3.86623	3.52692	0.000419448	0.0066436	mitochondrial glycoprotein
Skav226025	0.900772	14.8097	2172	3.83815	4.32645	1.15e-05	0.000429092	Peptidase C2
Skav227804	1.23515	20.8279	792	3.83076	3.49812	0.000419448	0.0066436	fascin domai
Skav213093	17.4544	1.33785	1233	-3.80187	3.39669	2.59e-06	0.000128344	Peptidase C2
Skav201052	0.910836	14.9751	1074	3.79441	3.46867	0.000589	0.00844935	chaperonin cpn60
Skav209405	2.99155	49.1844	327	3.79441	3.46867	0.000589	0.00844935	mitogen-activated protein kinase
Skav212779	2.15947	33.6832	906	3.76238	4.26303	8.67e-06	0.000340305	adp-ribosylation factor
Skav223760	1.86331	27.7546	1575	3.71087	4.72333	7.35e-07	5.16e-05	methyltransferase
Skav235624	1.46553	21.6235	1335	3.68241	4.19638	1.44e-05	0.000522503	aminoacyl-trna synthetase
Skav218760	2.02534	30.7373	483	3.67948	3.37603	0.0011736	0.0142436	cell differentiation protein
Skav218947	6.70945	0.565695	2916	-3.66482	3.27481	7.53e-06	0.000306963	epidermal growth factor-like
Skav208453	4.1805	59.3327	702	3.64128	4.66455	1.36e-06	7.9e-05	flagellar associated protein
Skav204410	1.03517	15.2738	945	3.63905	3.34361	0.0011736	0.0142436	NAD-dependent histone deacetylase
Skav211207	0.713522	10.5279	1371	3.63905	3.34361	0.0011736	0.0142436	p21-activated protein kinase
Skav216497	1.04849	15.0282	933	3.59745	3.31036	0.00166513	0.0184808	ion transport
Skav223334	1.53449	21.0239	1275	3.57579	4.10797	3.15e-05	0.000965798	forkhead-associated (fha) domain
Skav201220	23.7766	2.14787	576	-3.54669	2.7936	0.000248027	0.00461833	brix domain
Skav216750	5.68743	71.9288	516	3.47524	4.52524	6.02e-06	0.000256553	glycogen phosphorylase
Skav201708	1.89032	23.1099	1035	3.41188	3.97314	0.000121298	0.00270674	tubby
Skav216578	61.0037	6.42927	1347	-3.3907	5.4691	1.05e-09	3.2e-07	fatty acid desaturase
Skav202476	6.8136	80.0163	1005	3.38532	5.53876	6.08e-08	7.43e-06	uaa transporter
Skav205934	1.21219	14.8195	807	3.36929	3.12981	0.00484911	0.0408206	enolase
Skav217559	2.83547	34.6648	345	3.36929	3.12981	0.00484911	0.0408206	g-beta repeat-containing protein
Skav230631	0.445464	5.44598	2196	3.36929	3.12981	0.00484911	0.0408206	nicotinate phosphoribosyltransferase-like
Skav203315	41.501	4.37385	660	-3.36855	3.80519	3.89e-06	0.000183261	TNF receptor-associated protein
Skav200870	2.4703	29.159	792	3.36142	3.9319	0.000159961	0.0032909	high mobility group
Skav201573	18.4356	1.94295	849	-3.34412	3.00327	7.35e-05	0.00192401	Rho GTPase-activating protein
Skav205730	5.91218	66.9106	2151	3.33787	6.32559	1.56e-09	4.38e-07	l-lactate permease
Skav236583	38.3623	413.127	1122	3.27106	7.95563	1.25e-11	9.61e-09	CMP/dCMP deaminase
Skav223581	3.22851	35.3868	909	3.26923	4.35428	2.89e-05	0.000907273	Peptidase C14
Skav231625	1.85272	19.1356	1056	3.16944	3.77622	0.000660977	0.00915491	aminotransferase class-iii
Skav221060	0.524243	5.30408	3732	3.1398	3.75236	0.000660977	0.00915491	C-5 cytosine methyltransferase
Skav212599	3.4085	33.2085	2583	3.11889	5.64415	1.48e-07	1.52e-05	leucine-rich repeat protein
Skav220229	43.7117	5.61294	3894	-3.11259	6.59571	2.44e-10	9.79e-08	helicase
Skav218826	4.29052	42.5053	456	3.10954	3.72805	0.000883969	0.011644	alpha-amylase
Skav208263	3.1607	30.6462	1857	3.10712	5.10197	2.51e-06	0.000128344	tetratricopeptide repeat-containing protein
Skav223263	3.25266	31.1951	1203	3.0842	4.56311	2.59e-05	0.000840123	natural resistance-associated macrophage protein (divalent cation-transport integral membrane protein）
Skav235649	1.59843	15.4984	1224	3.07864	3.70328	0.000883969	0.011644	b302/spry domain
Skav213087	3.48748	32.3445	561	3.01476	3.65226	0.00159155	0.0181148	ATPase
Skav218370	3.6231	32.584	810	2.98456	4.12164	0.000246499	0.00460003	guanylate-binding protein
Skav227411	1.21219	10.9869	1614	2.98174	3.62596	0.00159155	0.0181148	extracellular nuclease
Skav217361	10.0849	87.8636	582	2.95301	4.97387	1.06e-05	0.00040188	enolase
Skav233841	4.84619	39.1086	1413	2.84469	5.08459	6.48e-06	0.000272607	nodulin-like
Skav214728	2.87295	23.0116	681	2.8042	3.48576	0.00528628	0.0426846	NAD dependent epimerase/dehydratase
Skav226139	4.00097	32.0468	489	2.8042	3.48576	0.00528628	0.0426846	proline/betaine transporter
Skav214223	1.07795	8.40689	1815	2.76591	3.45579	0.00528628	0.0426846	pseudouridine synthase i
Skav231883	9.53448	70.7417	513	2.71888	4.54834	0.000153941	0.00319852	coa ligase
Skav203847	12.077	88.7334	567	2.70953	4.97378	2.3e-05	0.000769438	helicase
Skav213086	9.70474	71.1867	504	2.70243	4.53505	9.78e-05	0.00238068	ATPase
Skav213351	25.4088	185.666	231	2.69966	4.76634	4.44e-05	0.00128206	NAD+ dependent glutamate dehydrogenase
Skav227233	6.52159	46.7377	1200	2.67514	5.11983	1.77e-05	0.000616482	mannonate dehydratase
Skav235674	2.64185	18.9331	2592	2.67366	4.94457	3.18e-05	0.000965798	integrase
Skav205479	4.11716	28.4648	1188	2.61722	4.46648	0.000180546	0.00365205	pyrrolo-quinoline quinone repeat
Skav234105	1.5503	10.4568	1893	2.57088	3.79171	0.00312822	0.0297146	helicase
Skav227679	2.32085	15.4912	2529	2.56931	4.6611	0.000132743	0.00285713	UDP-N-acetylglucosamine-peptide N-acetylglucosaminyltransferase
Skav231885	26.8536	177.895	765	2.56817	6.3236	7.46e-07	5.16e-05	amp-dependent synthetase and ligase
Skav202525	9.25048	58.9828	846	2.50678	4.98332	8.05e-05	0.00204503	protein osb3
Skav204887	7.12742	44.319	549	2.4606	4.0608	0.0010655	0.0135354	amino acid transporter
Skav222045	4.76028	29.5999	822	2.4606	4.0608	0.0010655	0.0135354	cathepsin b-like cysteine proteinase
Skav231211	4.86686	30.2626	804	2.4606	4.0608	0.0010655	0.0135354	cysteine synthase
Skav233372	7.27315	44.9696	807	2.45911	4.57296	0.000281038	0.00507614	kelch-like protein
Skav232427	9.2724	57.3309	633	2.45911	4.57296	0.000281038	0.00507614	tetratricopeptide repeat-containing protein
Skav228249	3.23767	19.6934	2115	2.43745	4.75426	0.000201115	0.00397285	adp-ribosylglycohydrolase
Skav213273	17.0499	103.323	459	2.43352	4.92451	0.00012861	0.00280761	glyoxalase/bleomycin resistance protein/dioxygenase
Skav211263	9.71175	57.8143	3324	2.41543	6.81944	7.07e-07	5.16e-05	kinesin light chain
Skav230559	0.257702	1.55715	11388	2.41282	3.66844	0.00348955	0.0319245	reverse transcriptase
Skav215547	1.2077	7.12776	2430	2.37901	3.6423	0.00462106	0.0392534	helicase
Skav206242	7.20617	41.7708	543	2.35964	3.98172	0.00220539	0.0227484	ion transport
Skav226290	20.6142	117.713	522	2.3506	5.27645	6.51e-05	0.00174235	aspartate/ornithine carbamoyltransferase
Skav228523	20.1699	114.789	291	2.33978	4.47844	0.000733197	0.0100235	polyadenylate-binding protein
Skav225881	10.8693	60.3314	540	2.30379	4.45011	0.000890608	0.0117014	glutamine amidotransferase
Skav228014	2.40649	13.3152	3252	2.30249	4.82025	0.000241033	0.00457908	xylem cysteine proteinase
Skav213052	2.68654	14.4401	2913	2.26074	4.78729	0.000336548	0.00573492	accumulation-associated protein
Skav214000	5.54557	29.9241	882	2.26056	4.18448	0.00186626	0.0201047	ion transport
Skav228607	10.8693	58.0403	540	2.24807	4.40643	0.00131742	0.0155854	14-3-3 protein
Skav225081	5.34556	28.1688	732	2.22261	3.87547	0.00461337	0.0392534	polycystin cation channel
Skav224241	5.52677	28.2916	1239	2.18911	4.55823	0.00116955	0.0142436	pseudouridine synthase
Skav227315	3.56761	18.0478	1371	2.16772	4.11246	0.00360547	0.0323878	endo-beta-n-acetylglucosaminidase
Skav209407	4.97072	24.3077	2952	2.12905	5.51355	0.000109675	0.0026133	protein kinase
Skav235278	31.2679	152.529	438	2.12513	5.41818	0.000170467	0.00348157	phosphoenolpyruvate carboxykinase
Skav228962	24.3623	116.923	522	2.10126	5.30065	0.000242786	0.00459171	globin
Skav203884	7.108	34.0851	1101	2.09642	4.65875	0.000931706	0.0121093	WD40 repeat
Skav227223	2.86537	13.7706	1707	2.09395	4.05567	0.00561466	0.04422	aspartyl/asparaginyl beta-hydroxylase
Skav223475	5.39867	25.9452	906	2.09395	4.05567	0.00561466	0.04422	diacylglycerol kinase
Skav221355	3.34596	15.9007	3216	2.08598	5.06735	0.000371711	0.00615433	IcmE/DotG protein
Skav202042	5.94416	28.2803	1152	2.08373	4.47636	0.00241222	0.0239377	nhl repeat containing protein
Skav211292	54.672	256.545	1503	2.07368	7.85055	4.44e-06	0.000204856	reticulocyte-binding protein
Skav211209	3.00811	14.2029	1626	2.0685	4.03616	0.00561466	0.04422	UDP-N-acetylglucosamine-peptide N-acetylglucosaminyltransferase
Skav218680	6.28284	29.3998	1557	2.06305	4.92406	0.000784482	0.0106214	clathrin/coatomer adaptor
Skav204801	92.0294	425.803	861	2.05334	7.78289	5.6e-06	0.000246224	Beta-lactamase hydrolase-like protein
Skav201579	7.08868	32.8718	1242	2.04919	4.7754	0.00117135	0.0142436	kelch-like protein
Skav231884	28.6663	132.932	273	2.04815	4.62137	0.00131516	0.0155806	amp-dependent synthetase and ligase
Skav230058	9.59057	44.4736	714	2.04683	4.44788	0.00180693	0.0197941	PEP-utilising enzyme
Skav214077	7.30028	32.8272	1206	2.00488	4.74116	0.00137481	0.0160839	cysteine dioxygenase
Skav206407	1.94095	8.67332	5040	1.99667	4.87265	0.0012248	0.0146541	chromo domain
Skav236744	21.7386	97.1412	450	1.99667	4.87265	0.0012248	0.0146541	phosphoribosylpyrophosphate amidotransferase
Skav214104	10.8693	48.3669	810	1.9898	4.72954	0.00161442	0.0181811	potential protein lysine methyltransferase
Skav222675	4.52888	20.1832	1512	1.98963	4.40394	0.00264123	0.0258754	death-associated protein kinase
Skav223026	4.87245	21.0146	2610	1.94729	5.18097	0.000746335	0.0101538	leucine-rich repeat protein
Skav228417	121.244	520.331	1299	1.9453	8.67259	9.61e-06	0.000366855	bacl-2
Skav223127	5.74083	24.6854	1704	1.94127	4.83002	0.00191984	0.0206105	dynein heavy chain-like protein
Skav226140	14.3475	61.034	750	1.92644	4.9439	0.00116117	0.0142436	DNA recombination and repair protein RecA
Skav223280	3.02626	12.5982	2586	1.89284	4.50229	0.00374952	0.0333269	WW/Rsp5/WWP (Centrosomal protein)
Skav214100	7.06674	29.3654	969	1.88896	4.32719	0.00468829	0.0397445	tetratricopeptide repeat-containing protein
Skav231239	10.9738	44.2793	1248	1.85171	5.20622	0.00104373	0.0134205	kelch-like protein
Skav208216	8.4056	33.6023	3375	1.84092	6.18369	0.00022033	0.00423345	pre-mrna-processing factor
Skav215799	220.583	875.322	408	1.83196	7.78874	4.43e-05	0.00128206	protocadherin fat
Skav212178	10.7162	42.5945	1278	1.83004	5.1897	0.00118141	0.01431	globin
Skav228382	63.522	251.72	462	1.82837	6.22062	0.000234411	0.00449376	pre-mrna-splicing factor
Skav203611	107.837	419.969	762	1.80483	7.63916	6.19e-05	0.00167376	cyclin-p1-1
Skav213466	33.2118	129.191	648	1.80078	5.77561	0.000599361	0.00855434	glutamate--cysteine ligase catalytic subunit
Skav232701	19.1276	73.7237	1074	1.78738	5.70226	0.000689599	0.00947357	tyrosyl-dna phosphodiesterase
Skav228090	88.8357	339.695	936	1.77845	7.63555	8.04e-05	0.00204503	aldo/keto reductase
Skav215632	10.283	39.0147	3615	1.76616	6.49917	0.000249945	0.00463303	parallel beta-helix repeat
Skav212962	15.8633	60.1869	1665	1.76542	6.02796	0.000509235	0.00765667	PT repeat
Skav216729	60.1281	224.427	2115	1.74385	8.21123	7.57e-05	0.00194792	cytochrome b5
Skav223415	12.5148	46.0167	1407	1.71895	5.44213	0.0016546	0.0184808	cation/h+ exchanger
Skav229589	30.4747	109.2	321	1.67875	4.63135	0.00620323	0.0476542	formin-binding protein
Skav222031	5.64911	20.1102	3117	1.67231	5.40707	0.00226612	0.0231975	glycogen debranching enzyme
Skav217222	6.92652	24.2583	1836	1.64735	4.95354	0.00432289	0.0374754	cytochrome b5
Skav206561	8.10695	28.2269	3258	1.6416	5.93451	0.00127817	0.0152065	pyruvate flavodoxin/ferredoxin oxidoreductase
Skav221027	445.124	1535.17	1323	1.63025	10.3189	0.000122052	0.00271638	acyltransferase
Skav202266	12.57	42.0808	1323	1.58355	5.26409	0.00398057	0.0349024	pyruvate phosphate dikinase
Skav233991	11.954	39.7554	1473	1.57425	5.33403	0.00426936	0.0370876	reticulocyte-binding protein
Skav206660	31.4963	103.879	528	1.56205	5.24819	0.00497182	0.04144	peptidyl-prolyl cis-trans isomerase
Skav219425	45.5552	149.593	816	1.55788	6.3425	0.00135601	0.0159748	DNA/RNA-binding protein Alba-like
Skav213596	54.1985	176.793	1101	1.54891	6.99529	0.000768547	0.0104223	alpha/beta hydrolase
Skav232647	37.4189	121.689	915	1.54375	6.21837	0.00167287	0.0185388	pre-mrna processing ribonucleoprotein
Skav234584	19.1811	62.3305	1224	1.54179	5.69955	0.00331793	0.0310274	opine dehydrogenase
Skav228241	17.7522	56.7187	1047	1.51669	5.36443	0.00489167	0.0409744	oxidoreductase
Skav213788	7.26823	23.1196	2961	1.51077	5.55842	0.00383797	0.0339342	epidermal growth factor-like
Skav217143	75.9743	240.796	1764	1.508	8.10835	0.000577257	0.0083951	carbohydrate/puine kinase
Skav202779	13.3094	42.0808	1323	1.50141	5.28038	0.00652898	0.0495697	Peptidase C2
Skav219114	19.0947	59.4439	1332	1.48016	5.76342	0.00392515	0.0344882	pumilio rna-binding repeat
Skav232476	14.6006	45.1374	1206	1.46904	5.25669	0.00637329	0.0486504	skp1 component
Skav203322	76.7246	235.968	561	1.46364	6.47646	0.00205901	0.0217097	protein kinase
Skav219946	55.7608	167.103	807	1.42631	6.51107	0.00244682	0.0242241	triosephosphate isomerase
Skav228341	69.1684	204.113	495	1.40367	6.11589	0.00402461	0.035252	cold-shock protein
Skav209911	127.019	369.235	516	1.38283	7.00542	0.00255392	0.0251076	peptidyl-prolyl cis-trans isomerase
Skav224929	16.429	47.5779	2739	1.37697	6.47536	0.00351999	0.0319602	PEP-utilising enzyme
Skav227473	95.3838	266.979	882	1.32847	7.31797	0.00316289	0.0299764	formate dehydrogenase
Skav235919	988.195	2677.92	393	1.28235	9.46609	0.00246155	0.0243414	succinyl-coa ligase
Skav226034	127.552	337.806	951	1.2489	7.77973	0.00437034	0.0376931	pumilio rna-binding repeat
Skav235631	72.3243	188.86	2367	1.22869	8.25589	0.00442317	0.0380709	reticulocyte-binding protein
Skav210376	0	57.6611	894	9.4309	4.86617	5.69e-11	3.2e-08	NA
Skav223917	0	20.4842	2436	9.38404	4.82457	1.06e-10	5.27e-08	NA
Skav202248	0	58.1345	681	9.05071	4.53054	3.95e-09	8.77e-07	NA
Skav206474	39.8541	0	810	-8.91233	3.84237	1.68e-09	4.43e-07	NA
Skav202034	49.1577	0	597	-8.77513	3.69676	5.75e-09	1.11e-06	NA
Skav217016	0	47.5837	624	8.63657	4.16995	2.01e-07	1.95e-05	NA
Skav234813	0	43.2398	639	8.53301	4.08062	4.77e-07	3.84e-05	NA
Skav220780	80.7127	0	303	-8.51275	3.42231	8.2e-08	9.21e-06	NA
Skav226421	0	86.2519	306	8.4671	4.02394	8.61e-07	5.63e-05	NA
Skav202865	0	25.1875	966	8.35009	3.92367	3.45e-07	2.97e-05	NA
Skav219797	0	41.0975	582	8.32551	3.90266	4.78e-07	3.84e-05	NA
Skav228785	15.4227	0	1332	-8.26197	3.16627	7.4e-07	5.16e-05	NA
Skav214465	0	24.7809	882	8.19587	3.79221	1.3e-06	7.61e-05	NA
Skav203163	0	38.5481	567	8.19587	3.79221	1.3e-06	7.61e-05	NA
Skav220468	0	11.4553	1872	8.16848	3.76896	1.3e-06	7.61e-05	NA
Skav205632	13.7678	0	1350	-8.11807	3.02275	2.4e-06	0.000128328	NA
Skav201922	0	16.8323	1176	8.05342	3.67154	3.68e-06	0.000176175	NA
Skav207316	0	49.6985	390	8.02317	3.646	5.25e-06	0.000234272	NA
Skav215407	123.685	0.790023	522	-7.20736	4.93292	7.75e-15	1.09e-11	NA
Skav212714	80.5608	1.61722	255	-5.55849	3.21138	5.06e-07	3.95e-05	NA
Skav217090	23.7149	0.499869	825	-5.48834	3.14339	7.4e-07	5.16e-05	NA
Skav234911	54.8846	1.36103	303	-5.25474	2.92234	5.45e-06	0.000240476	NA
Skav210363	1.02864	43.364	951	5.14878	4.60584	4.5e-08	5.94e-06	NA
Skav214337	15.577	0.437783	942	-5.07494	2.75827	1.96e-05	0.000671407	NA
Skav227374	34.5423	1.16495	708	-4.9245	3.49604	5.79e-08	7.18e-06	NA
Skav219926	3.01925	106.916	324	4.89774	4.38949	4.69e-07	3.84e-05	NA
Skav233254	15.6518	0.549856	750	-4.75466	2.48046	0.000120499	0.00270674	NA
Skav230421	10.9914	0.386135	1068	-4.75466	2.48046	0.000120499	0.00270674	NA
Skav219952	4.66939	0.164038	2514	-4.75466	2.48046	0.000120499	0.00270674	NA
Skav201716	47.144	1.65619	249	-4.75466	2.48046	0.000120499	0.00270674	NA
Skav231213	0.867232	26.6885	1128	4.69571	4.21709	2.75e-06	0.000134945	NA
Skav218473	0.538974	16.3593	1815	4.67586	4.20024	3.58e-06	0.000172443	NA
Skav224043	16.5403	0.664077	1242	-4.67372	3.25475	5.06e-07	3.95e-05	NA
Skav232924	12.2419	0.46916	879	-4.62987	2.37757	0.000315208	0.0054643	NA
Skav228679	6.29276	0.241165	1710	-4.62987	2.37757	0.000315208	0.0054643	NA
Skav216438	24.5676	0.941534	438	-4.62987	2.37757	0.000315208	0.0054643	NA
Skav222244	14.6224	0.61643	669	-4.49326	2.26853	0.000517265	0.00769246	NA
Skav212393	12.3049	0.518732	795	-4.49326	2.26853	0.000517265	0.00769246	NA
Skav204946	23.4589	0.988949	417	-4.49326	2.26853	0.000517265	0.00769246	NA
Skav232569	2.45172	64.0809	399	4.46072	4.01857	1.82e-05	0.000633024	NA
Skav232176	4.52888	112.644	216	4.38938	3.95874	3.21e-05	0.000965798	NA
Skav213780	2.15947	53.7111	453	4.38938	3.95874	3.21e-05	0.000965798	NA
Skav202334	2.13124	53.009	459	4.38938	3.95874	3.21e-05	0.000965798	NA
Skav205975	1.1283	26.161	867	4.28842	3.87444	2.31e-05	0.00077067	NA
Skav225545	27.6046	1.45465	567	-4.28287	2.89838	8.28e-06	0.000326417	NA
Skav209046	17.8064	0.938321	879	-4.28287	2.89838	8.28e-06	0.000326417	NA
Skav207349	19.3294	1.06287	1164	-4.26014	3.41771	1.83e-06	0.00010082	NA
Skav224569	1.28378	28.1422	1524	4.25235	4.6776	3.24e-07	2.88e-05	NA
Skav209532	18.1155	1.01825	810	-4.19017	2.81783	1.96e-05	0.000671407	NA
Skav228729	4.42642	90.8133	663	4.1721	5.11853	1.97e-08	3.03e-06	NA
Skav205506	28.8931	1.74005	1185	-4.1607	4.05523	5.39e-09	1.11e-06	NA
Skav227241	1.39948	29.4987	699	4.15139	3.76074	5.89e-05	0.00160235	NA
Skav211344	466.359	29.7643	1053	-4.1223	8.07475	4.51e-17	3.81e-13	NA
Skav211447	22.8679	1.4282	1155	-4.0965	3.66915	1.83e-07	1.83e-05	NA
Skav225329	1.28885	26.0801	759	4.09271	3.71231	8.1e-05	0.00204503	NA
Skav216887	4.4516	84.918	879	4.07482	5.40382	4.34e-09	9.38e-07	NA
Skav231649	0.488143	9.67187	2004	4.06246	3.6874	0.000111734	0.002618	NA
Skav230095	3.97658	78.7903	246	4.06246	3.6874	0.000111734	0.002618	NA
Skav231541	39.9909	2.59366	636	-4.04219	3.61793	3.45e-07	2.97e-05	NA
Skav226241	1.50267	29.1398	651	4.03155	3.662	0.000111734	0.002618	NA
Skav208337	0.643155	12.4721	1521	4.03155	3.662	0.000111734	0.002618	NA
Skav228782	156.621	10.8239	381	-3.98642	4.92239	1.36e-10	6.38e-08	NA
Skav205607	10.1234	0.673843	1836	-3.98541	3.16648	1.58e-05	0.000563053	NA
Skav213903	6.56197	0.425585	1938	-3.98473	2.64522	7.55e-05	0.00194792	NA
Skav212137	14.4185	0.935129	882	-3.98473	2.64522	7.55e-05	0.00194792	NA
Skav212001	8.90553	0.57758	1428	-3.98473	2.64522	7.55e-05	0.00194792	NA
Skav205720	1.94095	33.9569	1008	3.92759	4.40164	5.7e-06	0.000248563	NA
Skav218804	34.9015	2.52227	981	-3.90611	4.07813	3.88e-08	5.2e-06	NA
Skav220057	8.36101	0.587453	1404	-3.86988	2.5524	0.000120499	0.00270674	NA
Skav208050	4.72579	0.332039	2484	-3.86988	2.5524	0.000120499	0.00270674	NA
Skav234432	8.02221	0.596804	2073	-3.82555	3.02634	4.96e-05	0.00141332	NA
Skav221691	31.5561	2.41872	1023	-3.82139	3.99741	8.72e-08	9.55e-06	NA
Skav226816	1858.52	149.909	729	-3.78683	9.57445	4.67e-16	1.97e-12	NA
Skav236485	1.16457	18.4104	1680	3.7817	4.27917	6.75e-06	0.00027897	NA
Skav200662	18.3707	1.45208	852	-3.73845	2.95201	7.35e-05	0.00192401	NA
Skav200989	42.4583	3.57979	1152	-3.6999	4.64365	3.48e-09	8.77e-07	NA
Skav226817	1830.34	157.263	729	-3.69574	9.55876	1.71e-15	3.85e-12	NA
Skav236298	0.785733	11.9246	1245	3.67948	3.37603	0.0011736	0.0142436	NA
Skav229396	1.82167	27.6464	537	3.67948	3.37603	0.0011736	0.0142436	NA
Skav222649	10.2113	0.860943	1437	-3.64575	2.87451	0.000109596	0.0026133	NA
Skav233509	1.19882	17.6884	816	3.63905	3.34361	0.0011736	0.0142436	NA
Skav230785	1.44924	21.3833	675	3.63905	3.34361	0.0011736	0.0142436	NA
Skav216779	1.29912	19.1683	753	3.63905	3.34361	0.0011736	0.0142436	NA
Skav211345	763.146	71.0895	1137	-3.57878	8.94256	1.58e-14	1.91e-11	NA
Skav232036	0.751335	10.4523	1302	3.55461	3.27622	0.00237037	0.0237459	NA
Skav216526	1.59063	22.1283	615	3.55461	3.27622	0.00237037	0.0237459	NA
Skav200584	2.38014	33.1118	411	3.55461	3.27622	0.00237037	0.0237459	NA
Skav225342	2.64032	35.0617	741	3.53083	4.07085	5.36e-05	0.00150337	NA
Skav223381	1.77217	23.9068	552	3.51046	3.24115	0.00237037	0.0237459	NA
Skav208095	3.50623	47.2994	279	3.51046	3.24115	0.00237037	0.0237459	NA
Skav206139	1.74374	23.5232	561	3.51046	3.24115	0.00237037	0.0237459	NA
Skav201977	2.62967	35.4746	372	3.51046	3.24115	0.00237037	0.0237459	NA
Skav225712	2.22201	28.57	1761	3.50641	4.91545	6.71e-07	5.01e-05	NA
Skav201569	61.3141	5.87453	351	-3.49252	3.43395	1.47e-05	0.000530371	NA
Skav203689	8.93368	111.101	438	3.45839	4.87491	9.65e-07	6.26e-05	NA
Skav202011	24.5583	299.66	717	3.4483	6.86717	5.19e-11	3.13e-08	NA
Skav200990	100.84	10.3297	1038	-3.43385	5.83106	1.66e-10	7.37e-08	NA
Skav208106	2.4703	29.6797	792	3.38687	3.95269	0.000121298	0.00270674	NA
Skav230060	1.14414	13.9876	855	3.36929	3.12981	0.00484911	0.0408206	NA
Skav207493	392.562	44.0419	309	-3.30462	6.06716	2.01e-10	8.47e-08	NA
Skav222651	6.06659	67.1336	645	3.29027	4.73392	4.33e-06	0.000200894	NA
Skav202851	1.64272	18.3516	1191	3.28225	3.86746	0.000280171	0.00507614	NA
Skav206250	9.68553	106.16	303	3.26923	4.35428	2.89e-05	0.000907273	NA
Skav205318	3.82124	41.8836	768	3.26923	4.35428	2.89e-05	0.000907273	NA
Skav200018	2.57431	27.4928	1140	3.23185	4.32348	4.6e-05	0.00132004	NA
Skav203241	140.184	16.7012	321	-3.20721	4.57571	1.42e-07	1.48e-05	NA
Skav210711	87.1034	10.3569	438	-3.20684	4.3255	4.89e-07	3.89e-05	NA
Skav217659	1.46553	15.4454	1335	3.19848	3.79964	0.000495363	0.00751509	NA
Skav222820	22.4882	232.267	261	3.19816	5.17828	9.97e-07	6.37e-05	NA
Skav213779	57.3658	587.404	648	3.19802	7.6848	4.99e-11	3.13e-08	NA
Skav219443	7.76379	80.1873	252	3.16944	3.77622	0.000660977	0.00915491	NA
Skav222637	6.72329	68.0234	291	3.1398	3.75236	0.000660977	0.00915491	NA
Skav227609	9.8069	97.155	399	3.1309	4.60163	1.72e-05	0.000603626	NA
Skav231873	6.1816	60.5884	633	3.1155	4.58891	2.11e-05	0.000715417	NA
Skav209027	3.46893	34.1223	846	3.1135	4.22647	9.35e-05	0.00229876	NA
Skav228561	3.45058	34.1842	567	3.10954	3.72805	0.000883969	0.011644	NA
Skav231270	2.42138	23.1375	1212	3.07179	4.19246	0.000151266	0.00315825	NA
Skav219154	1104.63	148.12	387	-3.05282	7.9603	4.33e-11	3.05e-08	NA
Skav216442	1.98829	18.8594	984	3.04705	3.67802	0.00118483	0.01431	NA
Skav206204	12.5415	114.553	936	3.02826	5.95147	7.16e-08	8.46e-06	NA
Skav220617	3.45058	32.0022	567	3.01476	3.65226	0.00159155	0.0181148	NA
Skav215877	1.87402	17.3805	1044	3.01476	3.65226	0.00159155	0.0181148	NA
Skav212684	1.85272	17.183	1056	3.01476	3.65226	0.00159155	0.0181148	NA
Skav235512	12.8716	115.759	228	2.98456	4.12164	0.000246499	0.00460003	NA
Skav220005	6.60972	59.4439	444	2.98456	4.12164	0.000246499	0.00460003	NA
Skav230311	1.10911	10.0526	1764	2.98174	3.62596	0.00159155	0.0181148	NA
Skav203086	2.35436	20.8429	831	2.94793	3.59912	0.00214237	0.0223373	NA
Skav201313	3.3444	29.6076	585	2.94793	3.59912	0.00214237	0.0223373	NA
Skav217543	1.47547	12.8548	1989	2.93889	4.08473	0.000315485	0.0054643	NA
Skav203759	3.84754	33.2509	1017	2.93427	4.44029	9.06e-05	0.00224671	NA
Skav235808	2.55749	22.102	765	2.91332	3.57171	0.00288962	0.0278512	NA
Skav224706	3.16582	27.3593	618	2.91332	3.57171	0.00288962	0.0278512	NA
Skav202683	5.39611	45.4963	1269	2.9078	5.13672	4.09e-06	0.000191577	NA
Skav214904	4.26248	34.1414	918	2.8249	4.35148	0.000214401	0.00414867	NA
Skav206726	8.99529	71.102	1305	2.81983	5.77599	6.63e-07	4.99e-05	NA
Skav236469	0.945158	7.57048	2070	2.8042	3.48576	0.00528628	0.0426846	NA
Skav204186	3.97658	31.0132	984	2.78652	4.32048	0.000266845	0.00490379	NA
Skav216480	14.3211	109.135	888	2.76767	5.83978	5.67e-07	4.35e-05	NA
Skav211140	10.6911	82.253	366	2.76694	4.3047	0.000332559	0.00568661	NA
Skav227850	3.85133	29.7658	762	2.76659	3.94653	0.00111107	0.0138432	NA
Skav202766	8.73427	67.5046	336	2.76659	3.94653	0.00111107	0.0138432	NA
Skav213421	4.9531	36.5411	1185	2.71344	4.77752	4.44e-05	0.00128206	NA
Skav214308	8.25517	60.9018	474	2.70655	4.25617	0.000415	0.0066436	NA
Skav232409	2.77121	20.2496	1059	2.68594	3.88245	0.00185899	0.0201047	NA
Skav202060	2.56755	18.4007	1143	2.65803	3.86036	0.00185899	0.0201047	NA
Skav218638	13.2553	93.8778	369	2.65191	4.49435	0.000147018	0.00310024	NA
Skav219785	8.76034	61.1407	1005	2.63812	5.24413	1.61e-05	0.000570944	NA
Skav215804	8.03151	56.2045	609	2.63467	4.48049	0.000147018	0.00310024	NA
Skav229486	6.84083	48.0643	429	2.62956	3.83788	0.00240987	0.0239377	NA
Skav214242	6.60972	46.4405	444	2.62956	3.83788	0.00240987	0.0239377	NA
Skav227211	3.71248	25.5626	1581	2.61408	4.69712	9.18e-05	0.00226995	NA
Skav218296	6.79332	46.7759	432	2.60052	3.815	0.00312822	0.0297146	NA
Skav204941	3.22054	22.0621	1215	2.59992	4.17101	0.00101927	0.013126	NA
Skav205421	8.58104	58.1207	1710	2.59857	5.89211	2.1e-06	0.000114247	NA
Skav203905	2.56179	17.1251	2673	2.57342	4.86337	7.26e-05	0.00191469	NA
Skav218614	18.4573	121.902	318	2.55407	4.64886	0.000132743	0.00285713	NA
Skav205498	10.0332	66.2647	585	2.55407	4.64886	0.000132743	0.00285713	NA
Skav217884	55.8562	364.661	648	2.5488	7.08893	1.34e-07	1.41e-05	NA
Skav214416	6.07601	40.1292	483	2.54063	3.76799	0.00406587	0.0355027	NA
Skav210296	7.32763	47.1084	534	2.50855	4.0986	0.00083827	0.0112772	NA
Skav219492	1.7001	10.8939	2877	2.50785	4.37913	0.000415552	0.0066436	NA
Skav220684	5.78839	36.874	1521	2.50658	5.13732	3e-05	0.000936374	NA
Skav218964	175.911	1114.18	228	2.50532	7.19573	1.86e-07	1.84e-05	NA
Skav236084	12.287	77.697	1035	2.49871	5.61823	8.11e-06	0.000325716	NA
Skav218965	201.041	1259.91	399	2.49101	8.15885	4.75e-08	6.17e-06	NA
Skav223988	4.62524	29.2477	846	2.48478	4.07984	0.0010655	0.0135354	NA
Skav217047	2.31262	14.6238	1269	2.47814	3.71918	0.00529072	0.0426846	NA
Skav232711	10.8693	65.9827	450	2.43003	4.31745	0.000634842	0.0089225	NA
Skav226591	3.60707	21.8969	1356	2.43003	4.31745	0.000634842	0.0089225	NA
Skav226861	6.84681	41.1309	1143	2.42094	4.91445	0.000150551	0.00315825	NA
Skav206156	8.10135	48.6674	966	2.42094	4.91445	0.000150551	0.00315825	NA
Skav218276	6.65468	40.2105	441	2.41282	3.66844	0.00348955	0.0319245	NA
Skav208564	10.1372	60.5411	579	2.40917	4.53329	0.000411285	0.00662059	NA
Skav228996	11.0849	65.8114	1059	2.40731	5.43745	2.22e-05	0.000744496	NA
Skav208313	17.5311	103.467	837	2.40009	5.73	1.37e-05	0.000501185	NA
Skav224012	3.78063	22.313	1035	2.38555	4.00195	0.00172833	0.0190071	NA
Skav236336	5.78839	34.1626	507	2.37901	3.6423	0.00462106	0.0392534	NA
Skav223344	2.09922	12.3895	1398	2.37901	3.6423	0.00462106	0.0392534	NA
Skav222171	163.04	944.272	390	2.377	7.73555	2.82e-07	2.58e-05	NA
Skav203481	36.4844	210.522	429	2.36788	5.79081	1.2e-05	0.000442469	NA
Skav212670	11.9506	69.0918	573	2.36433	4.69611	0.000338325	0.00575357	NA
Skav222819	24.154	139.161	486	2.36403	5.40264	3.2e-05	0.000965798	NA
Skav205727	25.083	144.193	429	2.36023	5.28417	6.51e-05	0.00174235	NA
Skav216695	16.722	96.0485	468	2.35634	4.86295	0.000242489	0.00459171	NA
Skav235275	2.48284	14.3046	1182	2.3444	3.61561	0.00612771	0.0472893	NA
Skav226640	4.44654	25.6183	660	2.3444	3.61561	0.00612771	0.0472893	NA
Skav205699	7.70266	44.3781	381	2.3444	3.61561	0.00612771	0.0472893	NA
Skav204879	24.1086	136.258	2394	2.34162	7.57001	4.7e-07	3.84e-05	NA
Skav217604	7.65958	43.3611	894	2.33402	4.6721	0.000480429	0.00737898	NA
Skav204727	13.3483	75.565	513	2.33402	4.6721	0.000480429	0.00737898	NA
Skav203986	7.31588	41.4154	936	2.33402	4.6721	0.000480429	0.00737898	NA
Skav201876	11.8145	66.7397	414	2.32647	4.23596	0.00120867	0.0145437	NA
Skav216379	10.6475	59.4742	735	2.31614	4.83106	0.000204205	0.00402445	NA
Skav234032	8.36101	46.9962	351	2.30894	3.58835	0.00612771	0.0472893	NA
Skav227313	3.85893	21.555	1014	2.30638	3.94027	0.00281747	0.0274744	NA
Skav225074	4.08877	22.4079	957	2.279	3.91903	0.00360343	0.0323878	NA
Skav214883	12.4221	68.0774	315	2.279	3.91903	0.00360343	0.0323878	NA
Skav214169	19.1811	103.964	357	2.2714	4.62272	0.000684293	0.009416	NA
Skav215531	7.84874	41.8107	1371	2.25049	5.19673	0.000163399	0.00335345	NA
Skav201530	7.89812	41.8575	867	2.23905	4.59731	0.000817574	0.011034	NA
Skav236028	5.38085	28.5816	909	2.23791	4.16685	0.00232234	0.0235161	NA
Skav216799	3.70545	19.6823	1320	2.23791	4.16685	0.00232234	0.0235161	NA
Skav221657	11.9007	62.21	411	2.21489	4.14898	0.00289243	0.0278512	NA
Skav221029	30.2788	157.102	420	2.2136	5.38918	0.000103578	0.00249624	NA
Skav213166	5.24524	27.2717	1119	2.20969	4.37647	0.00160424	0.0181148	NA
Skav203473	11.8574	61.6505	495	2.20969	4.37647	0.00160424	0.0181148	NA
Skav211939	7.45324	38.4899	525	2.19357	3.85312	0.00591186	0.0460874	NA
Skav214167	8.40411	43.2232	582	2.1915	4.13085	0.00289243	0.0278512	NA
Skav211139	16.9833	87.3469	288	2.1915	4.13085	0.00289243	0.0278512	NA
Skav234444	3.28862	16.7431	3867	2.18633	5.36759	0.000116842	0.00270674	NA
Skav219403	4.56694	23.1032	2142	2.17535	5.0118	0.000326079	0.00561322	NA
Skav213559	7.73748	39.1423	885	2.17207	4.54494	0.00140025	0.0163252	NA
Skav226922	23.2914	117.826	252	2.17026	4.3458	0.00195502	0.0208742	NA
Skav211343	9.98202	50.497	588	2.17026	4.3458	0.00195502	0.0208742	NA
Skav228904	4.30468	21.7765	909	2.16394	3.83037	0.00591186	0.0460874	NA
Skav209167	35.7892	177.697	246	2.14758	4.85196	0.000530164	0.00779082	NA
Skav200872	10.7263	53.3577	456	2.14355	4.09381	0.00360547	0.0323878	NA
Skav219348	7.73748	37.7443	885	2.11972	4.50423	0.00201103	0.021418	NA
Skav219105	7.07586	34.3038	1659	2.11531	5.20535	0.000243867	0.00460003	NA
Skav209317	46.1433	222.406	636	2.11072	6.44127	2.01e-05	0.000682595	NA
Skav235942	3.2194	15.5107	2127	2.10184	4.49037	0.00201103	0.021418	NA
Skav236831	10.4513	50.2272	468	2.09395	4.05567	0.00561466	0.04422	NA
Skav232600	7.44473	35.7783	657	2.09395	4.05567	0.00561466	0.04422	NA
Skav202765	41.6715	194.558	939	2.06543	6.80331	1.49e-05	0.000534429	NA
Skav224404	7.39888	34.5331	1851	2.06148	5.36828	0.000214838	0.00414867	NA
Skav202043	10.25	47.8018	1527	2.06098	5.54667	0.000173094	0.00352668	NA
Skav228037	17.2377	79.3294	681	2.04031	5.14681	0.000470989	0.00730718	NA
Skav223128	11.1394	51.2288	966	2.03874	5.03059	0.000492806	0.00748976	NA
Skav227257	15.3588	70.2262	828	2.03145	5.24614	0.000398446	0.00651335	NA
Skav218940	3.64334	16.639	1611	2.02309	4.2323	0.00530838	0.0426846	NA
Skav203957	4.21654	19.2568	1392	2.02309	4.2323	0.00530838	0.0426846	NA
Skav209611	7.71785	34.976	1014	2.01506	4.59584	0.00186088	0.0201047	NA
Skav227935	6.80908	30.6184	1293	2.00488	4.74116	0.00137481	0.0160839	NA
Skav213591	15.0963	67.4592	648	1.99667	4.87265	0.0012248	0.0146541	NA
Skav216148	18.1933	80.2365	699	1.97943	5.20579	0.000657824	0.00915491	NA
Skav227326	27.1733	119.463	504	1.97528	5.30124	0.000391852	0.006418	NA
Skav206406	7.66644	33.6119	1914	1.97168	5.39061	0.000379521	0.00624028	NA
Skav236068	6.93786	30.5011	987	1.97005	4.38895	0.00319623	0.0301569	NA
Skav226283	9.09385	39.9796	753	1.97005	4.38895	0.00319623	0.0301569	NA
Skav201839	52.0241	225.974	1053	1.96184	7.19102	2.5e-05	0.000819637	NA
Skav205948	35.918	155.872	1389	1.96038	7.05899	2.6e-05	0.000841485	NA
Skav225560	13.2885	57.7435	957	1.95808	5.18929	0.000746335	0.0101538	NA
Skav214887	33.9666	147.487	288	1.95532	4.84081	0.00165203	0.0184808	NA
Skav216995	5.90189	25.5024	1326	1.94649	4.54322	0.00263887	0.0258754	NA
Skav201044	900.458	3842.05	654	1.93727	10.5565	5.98e-06	0.000256553	NA
Skav235566	11.9506	51.0992	573	1.93007	4.35844	0.00387003	0.0341462	NA
Skav215649	12.3381	52.7564	555	1.93007	4.35844	0.00387003	0.0341462	NA
Skav228418	14.3083	60.3191	1299	1.91618	5.66556	0.000344079	0.00579303	NA
Skav234664	14.8668	62.6735	987	1.91516	5.34697	0.000601856	0.00857543	NA
Skav236359	6.06916	25.5855	1773	1.91341	4.93391	0.0013415	0.0158259	NA
Skav206723	6.82174	28.7582	1434	1.91275	4.80816	0.00223194	0.0229032	NA
Skav222399	37.4189	155.492	732	1.89666	6.17853	0.000165944	0.00339741	NA
Skav203970	26.4389	110.219	333	1.89586	4.65756	0.00308402	0.029394	NA
Skav230959	38.3623	157.102	357	1.87305	5.22254	0.000922377	0.0120251	NA
Skav202012	68.5508	279.614	528	1.8705	6.54242	9.97e-05	0.00241752	NA
Skav226500	22.3342	90.3873	438	1.85397	4.76332	0.00206432	0.0217114	NA
Skav223412	21.1859	85.0413	2124	1.84775	6.82723	9e-05	0.00224016	NA
Skav212398	14.5777	58.22	1275	1.83825	5.60565	0.000617142	0.00876362	NA
Skav217620	6.22721	24.8199	1728	1.83263	4.87227	0.0023991	0.0239377	NA
Skav201838	39.3544	153.264	1044	1.80399	6.66695	0.00014359	0.00304317	NA
Skav217282	13.4466	52.4347	582	1.79874	4.43105	0.00637015	0.0486504	NA
Skav212325	17.4031	67.5736	1068	1.79765	5.57466	0.000914925	0.0119464	NA
Skav217349	13.5023	52.3672	1449	1.79619	5.64288	0.000662374	0.00915922	NA
Skav215159	14.3157	54.9856	615	1.77793	4.56819	0.00592786	0.0461268	NA
Skav232765	11.2795	43.2277	954	1.77614	4.82949	0.00321507	0.030271	NA
Skav203393	33.1937	126.763	501	1.77329	5.40633	0.00118585	0.01431	NA
Skav223250	19.426	73.7041	705	1.76302	5.13884	0.001945	0.0208463	NA
Skav213819	8.3002	31.2418	1650	1.75154	5.13017	0.00220467	0.0227484	NA
Skav228420	54.2211	203.497	1299	1.75137	7.38071	0.00011287	0.00263729	NA
Skav234031	8.63347	32.4762	1473	1.75028	5.03071	0.00221739	0.0228094	NA
Skav201655	6.85927	25.8023	1854	1.75028	5.03071	0.00221739	0.0228094	NA
Skav211821	23.7572	88.5661	2100	1.74127	6.88942	0.000192235	0.00385632	NA
Skav222293	16.2363	60.4613	723	1.73527	4.91343	0.00359568	0.0323878	NA
Skav229507	28.5097	105.915	549	1.73331	5.29475	0.00163503	0.0183887	NA
Skav234665	23.6289	87.6582	1242	1.73327	6.14804	0.000539143	0.00790899	NA
Skav216264	18.7672	68.732	834	1.71272	5.27925	0.00183491	0.0199709	NA
Skav223970	39.2276	142.632	399	1.70232	5.27142	0.00183491	0.0199709	NA
Skav209233	66.3317	240.17	1578	1.69989	7.90121	0.000126057	0.00277621	NA
Skav221112	5.27436	19.0958	3153	1.69642	5.3483	0.0020504	0.0216459	NA
Skav211089	21.5335	77.8098	636	1.69274	5.08592	0.00321551	0.030271	NA
Skav217696	11.0302	39.5245	1419	1.68129	5.25564	0.00231248	0.0235161	NA
Skav225281	8.05134	28.8505	1215	1.67875	4.63135	0.00620323	0.0476542	NA
Skav233432	23.9209	84.7429	2331	1.66788	6.98927	0.000322487	0.00556274	NA
Skav214560	29.79	105.219	1215	1.66292	6.38403	0.000579263	0.00840978	NA
Skav214132	45.3822	160.138	582	1.66086	5.94895	0.00109512	0.0137666	NA
Skav225790	44.6214	157.239	855	1.65967	6.45446	0.000521646	0.00769246	NA
Skav234296	14.4466	50.4615	1422	1.6455	5.59521	0.00192056	0.0206105	NA
Skav213206	14.2249	49.3579	894	1.63395	4.94357	0.00494375	0.0412468	NA
Skav200356	30.2788	105.062	420	1.63395	4.94357	0.00494375	0.0412468	NA
Skav213363	232.154	799.383	552	1.62754	8.13377	0.000208472	0.00409524	NA
Skav234864	90.3225	311.069	639	1.62719	7.00695	0.000419302	0.0066436	NA
Skav227753	10.1306	34.6996	1545	1.61628	5.2071	0.00368172	0.0330024	NA
Skav228010	5.52677	18.8056	2478	1.60616	5.02135	0.00533402	0.0427085	NA
Skav209189	19.935	67.8316	687	1.60616	5.02135	0.00533402	0.0427085	NA
Skav228498	36.945	124.598	609	1.5952	5.68119	0.00218147	0.0226306	NA
Skav201380	5319.47	17894.9	201	1.59438	11.1501	0.000159175	0.00328274	NA
Skav218667	19.4217	64.6382	957	1.57551	5.40782	0.00323344	0.0303045	NA
Skav212744	42.5321	141.448	621	1.57546	5.88523	0.00203741	0.0215628	NA
Skav221798	13.0722	43.4741	1347	1.57425	5.33403	0.00426936	0.0370876	NA
Skav216886	35.5006	116.955	744	1.56187	5.87515	0.00181487	0.0198553	NA
Skav234565	17.4935	57.5225	1398	1.55894	5.76786	0.00224537	0.023013	NA
Skav228247	14.4924	47.2312	1755	1.54619	5.81197	0.00261438	0.025672	NA
Skav207765	17.6148	57.3342	2388	1.54534	6.5046	0.00123754	0.0147856	NA
Skav232793	35.5982	115.254	687	1.53659	5.75135	0.00265585	0.0259885	NA
Skav212142	172.861	554.824	249	1.52519	6.52166	0.00127459	0.0151853	NA
Skav205802	223.974	715.785	594	1.51997	8.10677	0.000520479	0.00769246	NA
Skav229340	122.907	390.186	390	1.50953	6.65994	0.00139895	0.0163252	NA
Skav215805	23.7376	75.3155	783	1.50665	5.35706	0.00542659	0.0433459	NA
Skav235672	14.9031	47.2454	1641	1.50625	5.72902	0.00341895	0.0315179	NA
Skav226667	36.231	113.026	810	1.48348	5.96182	0.00290151	0.0279067	NA
Skav209473	84.6552	263.032	312	1.47747	5.81303	0.00343067	0.0315569	NA
Skav213936	26.4714	82.174	813	1.47562	5.53266	0.00507473	0.0421312	NA
Skav220643	44.6499	136.894	723	1.45867	6.07474	0.00308212	0.029394	NA
Skav205270	104.667	315.658	243	1.4344	5.73004	0.00544035	0.0433701	NA
Skav201363	9.32275	27.9681	4512	1.42775	6.41836	0.00293861	0.0281993	NA
Skav229691	39.1295	116.844	600	1.41992	5.61038	0.0059447	0.0462153	NA
Skav220633	37.9489	113.171	696	1.41832	5.76995	0.00512084	0.0424722	NA
Skav225660	83.5327	246.077	972	1.40221	7.32092	0.00183263	0.0199709	NA
Skav208890	63.7981	187.27	414	1.39551	5.75343	0.00601326	0.0467052	NA
Skav200472	90.06	261.182	630	1.37929	6.80058	0.00291169	0.0279728	NA
Skav212217	13.9423	40.1836	3438	1.37015	6.55843	0.00345793	0.031773	NA
Skav206802	709.582	1978.1	477	1.32315	9.29787	0.0018309	0.0199709	NA
Skav231961	280.834	743.226	627	1.24801	8.30966	0.00381047	0.0337974	NA
Skav219078	406.144	1010.73	672	1.15938	8.87432	0.00645332	0.0491279	NA
Skav225056	1664.86	4074.47	1476	1.13543	12.0186	0.00639279	0.0487551	NA
*NA, not annotatable.
